# Supplementary material for: Proteomic analysis confirmed that the occurrence of diabetic sarcopenia is related to autophagy and apoptosis
Source: Front Endocrinol (Lausanne). 2026 Jan 5;16:1656035. doi: 10.3389/fendo.2025.1656035 (PMC12812756; doi:10.3389/fendo.2025.1656035)
Supplement: Supplementary file 1 [file Table1.xlsx]

## Sheet: Sheet1
UniProt	gene_name	GO	KEGG	REACTOME	InterPro	subcellular	DM_1	DM_2	DM_3	N_1	N_2	N_3	mean	mean_DM	mean_N	FC	regulation	p_value	q_value	Significant
A9UMV7	Uqcr11 LOC686442 Uqcr rCG_29512	"GO:0005743(mitochondrial inner membrane);GO:0005750(mitochondrial respiratory chain complex III);GO:0005739(mitochondrion);GO:0006122(mitochondrial electron transport, ubiquinol to cytochrome c)"	00190(Oxidative phosphorylation);01100(Metabolic pathways);04260(Cardiac muscle contraction);04714(Thermogenesis);04932(Non-alcoholic fatty liver disease);05010(Alzheimer disease);05012(Parkinson disease);05014(Amyotrophic lateral sclerosis);05016(Huntington disease);05020(Prion disease);05022(Pathways of neurodegeneration);05208(Chemical carcinogenesis);05415(Diabetic cardiomyopathy)	"R-RNO-1428517(The citric acid (TCA) cycle and respiratory electron transport);R-RNO-1430728(Metabolism);R-RNO-163200(Respiratory electron transport, ATP synthesis by chemiosmotic coupling, and heat production by uncoupling proteins.);R-RNO-611105(Respiratory electron transport)"	IPR015089(Cytochrome b-c1 complex subunit 10);IPR029027(Single alpha-helix domain superfamily)	mitochondria	6175.28	5821.6	7638.18	33654.6	36096.2	45243.4	22438.2	6545.02	38331.4	0.1707	down	0.000136	0.113092	yes
Q06QE9	ND2	"GO:0005743(mitochondrial inner membrane);GO:0070469(respirasome);GO:0008137(NADH dehydrogenase (ubiquinone) activity);GO:0006120(mitochondrial electron transport, NADH to ubiquinone)"	-	-	"IPR010933(NADH dehydrogenase subunit 2, C-terminal);IPR001750(NADH:quinone oxidoreductase/Mrp antiporter, membrane subunit);IPR003917(NADH:ubiquinone oxidoreductase, chain 2)"	plasma membrane	11968.7	15176.8	11753.9	517355	480926	778500	302613	12966.5	592260	0.0219	down	0.000157	0.113092	yes
A6KSY9	rCG_19945	-	-	-	IPR026523(Paraneoplastic antigen Ma)	cyto_nucl	14028.4	11768.4	13571.1	2490.08	3369.17	3055.94	8047.18	13122.6	2971.73	4.4158	up	0.000446	0.187737	yes
A0A0G2JZ38	Fhod1	GO:0005737(cytoplasm);GO:0005856(cytoskeleton);GO:0005829(cytosol);GO:0014704(intercalated disc);GO:0005654(nucleoplasm);GO:0005634(nucleus);GO:0001725(stress fiber);GO:0051015(actin filament binding);GO:0042802(identical protein binding);GO:0019904(protein domain specific binding);GO:0043621(protein self-association);GO:0030866(cortical actin cytoskeleton organization);GO:0051660(establishment o…	05132(Salmonella infection)	-	"IPR015425(Formin, FH2 domain);IPR011989(Armadillo-like helical);IPR014768(Rho GTPase-binding/formin homology 3 (GBD/FH3) domain);IPR042201(Formin, FH2 domain superfamily);IPR016024(Armadillo-type fold);IPR041387(FHOD1, N-terminal GTPase-binding domain)"	nuclear	25322.1	28788.2	23657.2	56144.9	67735	57112.8	43126.7	25922.5	60330.9	0.4297	down	0.000532	0.187737	yes
A0A8I5ZYY0	LOC100912677 H2ac10 LOC120097726	GO:0000786(nucleosome);GO:0005634(nucleus);GO:0003677(DNA binding);GO:0046982(protein heterodimerization activity);GO:0030527(structural constituent of chromatin)	-	-	"IPR032458(Histone H2A conserved site);IPR002119(Histone H2A);IPR032454(Histone H2A, C-terminal domain);IPR009072(Histone-fold);IPR007125(Histone H2A/H2B/H3)"	nuclear	1.19632e+06	1.12397e+06	1.03944e+06	542039	499066	442404	807206	1.11991e+06	494503	2.2647	up	0.000629	0.187737	yes
A0A8I6A7Q8	Cacnb2	GO:0042383(sarcolemma);GO:0005891(voltage-gated calcium channel complex);GO:0005245(voltage-gated calcium channel activity);GO:0034765(regulation of monoatomic ion transmembrane transport)	-	-	"IPR027417(P-loop containing nucleoside triphosphate hydrolase);IPR008145(Guanylate kinase/L-type calcium channel beta subunit);IPR001452(SH3 domain);IPR036028(SH3-like domain superfamily);IPR000584(Voltage-dependent calcium channel, L-type, beta subunit);IPR046937(Voltage-dependent L-type calcium channel subunit beta-1-4, N-terminal A domain);IPR005444(Voltage-dependent calcium channel, L-type, …	nuclear	11741.8	10835.3	10805.9	7169.2	6355.6	7007.9	8985.95	11127.7	6844.24	1.6258	up	0.000688	0.187737	yes
A0A8L2Q7F2	Hspb2 C8h11orf52	GO:0005737(cytoplasm);GO:0005634(nucleus);GO:0005212(structural constituent of eye lens)	-	-	"IPR002068(Alpha crystallin/Hsp20 domain);IPR008978(HSP20-like chaperone);IPR001436(Alpha crystallin/Small heat shock protein, animal type);IPR003090(Alpha-crystallin, N-terminal)"	cyto_nucl	96051	91896.9	91435.1	114814	115745	110908	103475	93127.7	113822	0.8182	down	0.000695	0.187737	yes
A0A8I5ZN17	Mapt	GO:0030424(axon);GO:0005829(cytosol);GO:0030425(dendrite);GO:0005874(microtubule);GO:0005886(plasma membrane);GO:0008017(microtubule binding)	-	-	"IPR001084(Microtubule associated protein, tubulin-binding repeat);IPR027324(Microtubule associated protein MAP2/MAP4/Tau);IPR002955(Microtubule-associated protein Tau)"	nuclear	52142.5	53189.7	49556.9	83251.8	81574.2	74653.7	65728.1	51629.7	79826.6	0.6468	down	0.000932	0.223784	yes
A6HPX8	Cops2 rCG_26697	-	-	-	IPR000717(Proteasome component (PCI) domain);IPR036390(Winged helix DNA-binding domain superfamily);IPR011990(Tetratricopeptide-like helical domain superfamily)	cyto_nucl	50695.3	50742.8	54790.7	70640.8	68884	65782.8	60256.1	52076.3	68435.9	0.761	down	0.001407	0.234541	yes
A0A8I6GLS2	Col6a6	GO:0031012(extracellular matrix);GO:0005576(extracellular region)	-	-	"IPR036465(von Willebrand factor A-like domain superfamily);IPR002035(von Willebrand factor, type A);IPR008160(Collagen triple helix repeat)"	endoplasmic reticulum	43630.6	40762.8	36123.7	23316.9	19125.1	21756.1	30785.9	40172.3	21399.4	1.8773	up	0.001427	0.234541	yes
A6HY64	Tnnt3 rCG_47210	-	-	-	IPR027707(Troponin T);IPR038077(Troponin domain superfamily);IPR001978(Troponin)	nuclear	153377	94612.1	79741.3	817185	851367	1.61662e+06	602151	109244	1.09506e+06	0.0998	down	0.001569	0.234541	yes
A0A8I6A800	G3bp1	GO:0005737(cytoplasm);GO:0010494(cytoplasmic stress granule);GO:0005829(cytosol);GO:1990904(ribonucleoprotein complex);GO:0003678(DNA helicase activity);GO:0033677(DNA/RNA helicase activity);GO:0003729(mRNA binding);GO:0003724(RNA helicase activity);GO:0051607(defense response to virus);GO:0090090(negative regulation of canonical Wnt signaling pathway);GO:0062029(positive regulation of stress gra…	-	-	"IPR012677(Nucleotide-binding alpha-beta plait domain superfamily);IPR018222(Nuclear transport factor 2, eukaryote);IPR000504(RNA recognition motif domain);IPR032710(NTF2-like domain superfamily);IPR002075(Nuclear transport factor 2 domain);IPR034374(G3BP1, RNA recognition motif);IPR039539(Ras GTPase-activating protein-binding protein);IPR035979(RNA-binding domain superfamily)"	mitochondria	11890.2	11177.2	10597.4	21517.7	25571	21251.5	17000.8	11221.6	22780.1	0.4926	down	0.001604	0.234541	yes
A0A8I5ZXN5	Spcs2	GO:0005789(endoplasmic reticulum membrane);GO:0005787(signal peptidase complex);GO:0045047(protein targeting to ER);GO:0006465(signal peptide processing)	-	-	-	nuclear	69880	64578.3	67927.3	42768.8	40726.4	36932.8	53802.3	67461.9	40142.7	1.6806	up	0.001628	0.234541	yes
A0A0G2K3Z9	Prdx1l1	GO:0005829(cytosol);GO:0008379(thioredoxin peroxidase activity);GO:0045454(cell redox homeostasis);GO:0042744(hydrogen peroxide catabolic process);GO:0045321(leukocyte activation);GO:0019430(removal of superoxide radicals);GO:0006979(response to oxidative stress)	-	-	"IPR013766(Thioredoxin domain);IPR000866(Alkyl hydroperoxide reductase subunit C/ Thiol specific antioxidant);IPR024706(Peroxiredoxin, AhpC-type);IPR036249(Thioredoxin-like superfamily);IPR019479(Peroxiredoxin, C-terminal)"	cytosol	338608	362488	339955	444878	422581	435546	390676	347017	434335	0.799	down	0.001885	0.242373	yes
A0A8I5Y6S4	Kng2 Kng2l1	GO:0005615(extracellular space);GO:0004869(cysteine-type endopeptidase inhibitor activity);GO:0042311(vasodilation)	-	-	"IPR000010(Cystatin domain);IPR027358(Kininogen-type cystatin domain);IPR046350(Cystatin superfamily);IPR018073(Proteinase inhibitor I25, cystatin, conserved site)"	extracellular	290199	358598	311261	138938	178845	153293	238522	320019	157025	2.038	up	0.001965	0.242373	yes
A0A8I5ZPN3	Map2k2	GO:0005524(ATP binding);GO:0004674(protein serine/threonine kinase activity);GO:0006468(protein phosphorylation)	-	-	"IPR000719(Protein kinase domain);IPR011009(Protein kinase-like domain superfamily);IPR008271(Serine/threonine-protein kinase, active site);IPR017441(Protein kinase, ATP binding site)"	mitochondria	37311.6	39821.3	35801.1	49417	55700.6	53849.3	45316.8	37644.7	52989	0.7104	down	0.002083	0.242373	yes
A0A8I6AF07	Cab39l	GO:0043539(protein serine/threonine kinase activator activity);GO:0035556(intracellular signal transduction)	-	-	IPR013878(Mo25-like);IPR016024(Armadillo-type fold);IPR011989(Armadillo-like helical)	cytosol	12389.3	11438.1	11771.5	16894.8	17446.4	15544.6	14247.5	11866.3	16628.6	0.7136	down	0.002131	0.242373	yes
A6KKS6	Dupd1_predicted rCG_41885	-	-	-	"IPR020422(Dual specificity protein phosphatase domain);IPR016130(Protein-tyrosine phosphatase, active site);IPR000387(Tyrosine-specific protein phosphatases domain);IPR020405(Atypical dual specificity phosphatase, subfamily A);IPR029021(Protein-tyrosine phosphatase-like);IPR000340(Dual specificity phosphatase, catalytic domain)"	cytosol	22782.3	25582.9	21931.2	45457.7	45428.9	43375.4	34093.1	23432.1	44754	0.5236	down	0.002441	0.246059	yes
A0A8I6AKP8	Mpi	GO:0004476(mannose-6-phosphate isomerase activity);GO:0008270(zinc ion binding);GO:0005975(carbohydrate metabolic process);GO:0009298(GDP-mannose biosynthetic process)	-	-	"IPR001250(Mannose-6-phosphate isomerase, type I);IPR014710(RmlC-like jelly roll fold);IPR011051(RmlC-like cupin domain superfamily);IPR018050(Phosphomannose isomerase, type I, conserved site);IPR046456(Phosphomannose isomerase type I, C-terminal domain);IPR016305(Mannose-6-phosphate isomerase);IPR046458(Phosphomannose isomerase type I, helical insertion domain);IPR046457(Phosphomannose isomerase…	peroxisome	19594.9	21263.5	18042.6	29893.4	32495.2	28257.7	24924.6	19633.7	30215.5	0.6498	down	0.002499	0.246059	yes
F1MAA7	Lamc1	GO:0005604(basement membrane);GO:0062023(collagen-containing extracellular matrix);GO:0031012(extracellular matrix);GO:0005606(laminin-1 complex);GO:0043259(laminin-10 complex);GO:0031594(neuromuscular junction);GO:0043083(synaptic cleft);GO:0005201(extracellular matrix structural constituent);GO:0043208(glycosphingolipid binding);GO:0007155(cell adhesion);GO:0016477(cell migration);GO:0006325(ch…	04151(PI3K-Akt signaling pathway);04510(Focal adhesion);04512(ECM-receptor interaction);05020(Prion disease);05145(Toxoplasmosis);05146(Amoebiasis);05165(Human papillomavirus infection);05200(Pathways in cancer);05222(Small cell lung cancer)	-	"IPR000034(Laminin IV);IPR008211(Laminin, N-terminal);IPR002049(Laminin-type EGF domain);IPR000742(EGF-like domain)"	extracellular	388683	317425	357900	217005	189135	217014	281194	354669	207718	1.7075	up	0.002505	0.246059	yes
A0A8I6A263	Aimp1	GO:0017101(aminoacyl-tRNA synthetase multienzyme complex);GO:0009986(cell surface);GO:0005615(extracellular space);GO:0005125(cytokine activity);GO:0051020(GTPase binding);GO:0042803(protein homodimerization activity);GO:0000049(tRNA binding);GO:0048514(blood vessel morphogenesis);GO:0007267(cell-cell signaling);GO:0051607(defense response to virus);GO:0006954(inflammatory response);GO:0050900(le…	-	-	"IPR012340(Nucleic acid-binding, OB-fold);IPR002547(tRNA-binding domain)"	nuclear	26044.3	24889.6	27533.3	33112.6	37080.3	35156	30636	26155.7	35116.3	0.7448	down	0.002675	0.251334	yes
A6HEW6	rCG_33140	-	-	-	IPR000164(Histone H3/CENP-A);IPR009072(Histone-fold);IPR007125(Histone H2A/H2B/H3)	nuclear	105684	85853.4	91129.1	19303	27615.4	28728.5	59718.9	94222.1	25215.6	3.7367	up	0.002873	0.25869	yes
A0A8I5ZWM3	Ndufc1	GO:0005743(mitochondrial inner membrane);GO:0005747(mitochondrial respiratory chain complex I);GO:0032981(mitochondrial respiratory chain complex I assembly)	-	-	IPR026192(NADH-ubiquinone oxidoreductase 1 subunit C1)	mitochondria	16706.2	19124.8	22996.5	80453.7	65796.4	114303	53230.1	19609.2	86851.1	0.2258	down	0.003382	0.28012	yes
F7FMV4	Fabp4 rCG_41639	GO:0008289(lipid binding);GO:0120162(positive regulation of cold-induced thermogenesis)	03320(PPAR signaling pathway);04923(Regulation of lipolysis in adipocytes)	-	IPR012674(Calycin);IPR000463(Cytosolic fatty-acid binding);IPR000566(Lipocalin/cytosolic fatty-acid binding domain);IPR031259(Intracellular lipid binding protein)	cytosol	1.24971e+06	934527	1.26115e+06	391429	361154	349686	757943	1.14846e+06	367423	3.1257	up	0.003863	0.28012	yes
A0A8I6ASH2	Hspg2	GO:0005604(basement membrane);GO:0062023(collagen-containing extracellular matrix);GO:0031012(extracellular matrix);GO:0005509(calcium ion binding);GO:0070052(collagen V binding);GO:0002020(protease binding);GO:0031100(animal organ regeneration);GO:0007420(brain development);GO:0048738(cardiac muscle tissue development);GO:0060351(cartilage development involved in endochondral bone morphogenesis)…	-	-	"IPR002049(Laminin-type EGF domain);IPR007110(Immunoglobulin-like domain);IPR036179(Immunoglobulin-like domain superfamily);IPR013783(Immunoglobulin-like fold);IPR000742(EGF-like domain);IPR002172(Low-density lipoprotein (LDL) receptor class A repeat);IPR036055(LDL receptor-like superfamily);IPR001791(Laminin G domain);IPR023415(Low-density lipoprotein (LDL) receptor class A, conserved site);IPR0…	extracellular	166525	162715	157825	123962	110524	113392	139157	162355	115959	1.4001	up	0.004122	0.28012	yes
A0A8I5ZLC3	Asrgl1	GO:0004067(asparaginase activity)	-	-	"IPR029055(Nucleophile aminohydrolases, N-terminal);IPR000246(Peptidase T2, asparaginase 2);IPR033844(Asparaginase-like 1, metazoa)"	extracellular	19443.7	20999.4	19159.7	25060.6	26947.9	24302.4	22652.3	19867.6	25437	0.7811	down	0.004177	0.28012	yes
A6JS37	rCG_36716	-	-	-	"IPR000010(Cystatin domain);IPR027358(Kininogen-type cystatin domain);IPR046350(Cystatin superfamily);IPR018073(Proteinase inhibitor I25, cystatin, conserved site)"	extracellular	264393	365516	456111	111440	114206	69787.1	230242	362007	98477.7	3.676	up	0.00446	0.28012	yes
F1LRV6	Gmpr GMPR	GO:1902560(GMP reductase complex);GO:0003920(GMP reductase activity);GO:0046872(metal ion binding);GO:0006144(purine nucleobase metabolic process);GO:0006163(purine nucleotide metabolic process)	-	-	"IPR001093(IMP dehydrogenase/GMP reductase);IPR005993(GMP reductase);IPR013785(Aldolase-type TIM barrel);IPR015875(IMP dehydrogenase / GMP reductase, conserved site)"	cytosol	178084	151058	170722	97591	103960	101916	133888	166621	101156	1.6472	up	0.004707	0.28012	yes
D3ZRL3	Dusp23	GO:0005654(nucleoplasm);GO:0016791(phosphatase activity);GO:0008138(protein tyrosine/serine/threonine phosphatase activity);GO:0060271(cilium assembly);GO:0016311(dephosphorylation);GO:0006470(protein dephosphorylation)	-	-	"IPR000387(Tyrosine-specific protein phosphatases domain);IPR003595(Protein-tyrosine phosphatase, catalytic);IPR020422(Dual specificity protein phosphatase domain);IPR029021(Protein-tyrosine phosphatase-like);IPR000340(Dual specificity phosphatase, catalytic domain);IPR016130(Protein-tyrosine phosphatase, active site)"	cytosol	46837.8	45497.7	43535.7	61764.5	55124.2	58732.8	51915.4	45290.4	58540.5	0.7737	down	0.004802	0.28012	yes
A0A0G3F9V8	Carnmt1 RGD1311863 rCG_48177	GO:0030735(carnosine N-methyltransferase activity);GO:0032259(methylation)	00340(Histidine metabolism);01100(Metabolic pathways)	-	IPR029063(S-adenosyl-L-methionine-dependent methyltransferase superfamily);IPR012901(Carnosine N-methyltransferase)	nuclear	138232	176802	148252	290198	279365	249068	213653	154429	272877	0.5659	down	0.004859	0.28012	yes
A0A8I6AV15	Nt5e	GO:0016020(membrane);GO:0046872(metal ion binding);GO:0008252(nucleotidase activity);GO:0000166(nucleotide binding);GO:0009166(nucleotide catabolic process)	-	-	"IPR036907(5'-Nucleotidase, C-terminal domain superfamily);IPR008334(5'-Nucleotidase, C-terminal);IPR004843(Calcineurin-like phosphoesterase domain, ApaH type);IPR006179(5'-Nucleotidase/apyrase);IPR029052(Metallo-dependent phosphatase-like);IPR006146(5'-Nucleotidase, conserved site)"	peroxisome	36469.4	30634.4	37114.2	19356	20183.1	21354.4	27518.6	34739.3	20297.9	1.7115	up	0.0052	0.28012	yes
A6IX67	rCG_46767	-	-	-	"IPR036415(Lamin tail domain superfamily);IPR039008(Intermediate filament, rod domain);IPR001322(Lamin tail domain);IPR018039(Intermediate filament protein, conserved site)"	nuclear	179712	153042	130154	84753	80179.4	67438.2	115880	154302	77456.9	1.9921	up	0.005283	0.28012	yes
A0A140TAB4	Macroh2a1 H2afy	GO:0000786(nucleosome);GO:0005634(nucleus);GO:0031490(chromatin DNA binding);GO:0046982(protein heterodimerization activity);GO:0030527(structural constituent of chromatin);GO:0006334(nucleosome assembly)	-	-	"IPR002119(Histone H2A);IPR009072(Histone-fold);IPR021171(Core histone macro-H2A);IPR002589(Macro domain);IPR007125(Histone H2A/H2B/H3);IPR043472(Macro domain-like);IPR032454(Histone H2A, C-terminal domain);IPR035796(Core histone macro-H2A, macro domain)"	mitochondria	65911.9	57021	55464.9	39854.5	37388.4	41978.2	49603.1	59465.9	39740.4	1.4964	up	0.005567	0.28012	yes
A0A8I5ZR21	Sgta	-	-	-	"IPR019734(Tetratricopeptide repeat);IPR047150(SGT family);IPR001440(Tetratricopeptide repeat 1);IPR011990(Tetratricopeptide-like helical domain superfamily);IPR032374(SGTA, homodimerisation domain)"	cyto_nucl	19283	19503.5	20324.6	24078.8	25763.9	23468.8	22070.4	19703.7	24437.2	0.8063	down	0.005597	0.28012	yes
A6KAK3	RGD1311345 rCG_24132	-	-	-	IPR019438(Queuosine salvage protein family)	cytosol	8399.44	10556.5	9230.33	14092	14764.9	16580.7	12270.6	9395.43	15145.9	0.6203	down	0.005625	0.28012	yes
A6HHW6	Dynll2 rCG_32820	-	-	-	"IPR037177(Dynein light chain superfamily);IPR019763(Dynein light chain, type 1/2, conserved site);IPR001372(Dynein light chain, type 1/2)"	cytosol	24586.7	28098.1	23089.8	38475.7	42513.3	39745.8	32751.6	25258.2	40244.9	0.6276	down	0.005697	0.28012	yes
A0A8I6GI40	Ubac1	-	-	-	"IPR041927(UBAC1, UBA domain 2);IPR041926(UBAC1, UBA domain 1);IPR015940(Ubiquitin-associated domain);IPR029071(Ubiquitin-like domain superfamily);IPR009060(UBA-like superfamily)"	cytosol	40857.2	49779.2	47287.4	71564.9	77963.1	71241.7	59782.3	45974.6	73589.9	0.6247	down	0.006081	0.28012	yes
P18437	Hmgn2 Hmg-17 Hmg17	"GO:0000785(chromatin);GO:0005694(chromosome);GO:0005737(cytoplasm);GO:0005615(extracellular space);GO:0001674(female germ cell nucleus);GO:0005634(nucleus);GO:0003682(chromatin binding);GO:0060090(molecular adaptor activity);GO:0003676(nucleic acid binding);GO:0031492(nucleosomal DNA binding);GO:0061844(antimicrobial humoral immune response mediated by antimicrobial peptide);GO:0006325(chromatin…	-	-	IPR000079(High mobility group protein HMGN)	nuclear	345507	265277	362063	179218	171836	136589	243415	324283	162548	1.995	up	0.006159	0.28012	yes
A0A0G2K1S8	Tinagl1	GO:0008234(cysteine-type peptidase activity);GO:0006508(proteolysis)	-	-	"IPR013128(Peptidase C1A);IPR025660(Cysteine peptidase, histidine active site);IPR001212(Somatomedin B domain);IPR038765(Papain-like cysteine peptidase superfamily);IPR000668(Peptidase C1A, papain C-terminal)"	extracellular	33951.3	21515.9	26962.8	9882.32	8634.91	13243	19031.7	27476.7	10586.7	2.5954	up	0.006445	0.28012	yes
A6INP7	RGD1563696_predicted rCG_22505	-	-	-	IPR026763(Transmembrane protein 182);IPR004031(PMP-22/EMP/MP20/Claudin superfamily)	plasma membrane	28371.5	22555.3	21159.5	12547.1	9819.68	13626	18013.2	24028.8	11997.6	2.0028	up	0.006496	0.28012	yes
A0A8I6A8V9	Sec62	"GO:0005783(endoplasmic reticulum);GO:0005789(endoplasmic reticulum membrane);GO:0016020(membrane);GO:0006620(post-translational protein targeting to endoplasmic reticulum membrane);GO:0031204(post-translational protein targeting to membrane, translocation)"	-	-	IPR004728(Translocation protein Sec62)	plasma membrane	7188.58	7716.2	7172.46	5705.42	4926.56	5445.34	6359.09	7359.08	5359.11	1.3732	up	0.006738	0.28012	yes
A0A8I6A621	Prkar1a	GO:0005952(cAMP-dependent protein kinase complex);GO:0005737(cytoplasm);GO:0005886(plasma membrane);GO:0030552(cAMP binding)	-	-	"IPR018488(Cyclic nucleotide-binding, conserved site);IPR014710(RmlC-like jelly roll fold);IPR000595(Cyclic nucleotide-binding domain);IPR003117(cAMP-dependent protein kinase regulatory subunit, dimerization-anchoring domain);IPR018490(Cyclic nucleotide-binding domain superfamily)"	nuclear	48617.7	48317	43981.7	59428.8	56458.3	60568.7	52895.4	46972.1	58818.6	0.7986	down	0.006849	0.28012	yes
A6JEA9	rCG_20695	-	-	-	"IPR012677(Nucleotide-binding alpha-beta plait domain superfamily);IPR000504(RNA recognition motif domain);IPR034152(SLIRP, RNA recognition motif);IPR035979(RNA-binding domain superfamily)"	mitochondria	19023	18177	22383.5	27719.9	30620.5	33195.2	25186.5	19861.2	30511.9	0.6509	down	0.006907	0.28012	yes
P97571	Capn1 Cls1	GO:0001533(cornified envelope);GO:0005737(cytoplasm);GO:0005829(cytosol);GO:0005764(lysosome);GO:0016020(membrane);GO:0005739(mitochondrion);GO:0005886(plasma membrane);GO:0005509(calcium ion binding);GO:0004198(calcium-dependent cysteine-type endopeptidase activity);GO:0008092(cytoskeletal protein binding);GO:0019899(enzyme binding);GO:0008233(peptidase activity);GO:0007568(aging);GO:0007420(bra…	04141(Protein processing in endoplasmic reticulum);04210(Apoptosis);04217(Necroptosis);04218(Cellular senescence);05010(Alzheimer disease);05022(Pathways of neurodegeneration)	R-RNO-1474228(Degradation of the extracellular matrix);R-RNO-1474244(Extracellular matrix organization);R-RNO-168249(Innate Immune System);R-RNO-168256(Immune System);R-RNO-6798695(Neutrophil degranulation)	"IPR001300(Peptidase C2, calpain, catalytic domain);IPR000169(Cysteine peptidase, cysteine active site);IPR002048(EF-hand domain);IPR038765(Papain-like cysteine peptidase superfamily);IPR022682(Peptidase C2, calpain, large subunit, domain III);IPR036213(Calpain large subunit, domain III superfamily);IPR011992(EF-hand domain pair);IPR022684(Peptidase C2, calpain family);IPR022683(Peptidase C2, cal…	cytosol	93756.9	106074	97509.1	131381	144273	158830	121971	99113.4	144828	0.6844	down	0.006911	0.28012	yes
A0A8I6AJ04	Pithd1	GO:0005737(cytoplasm);GO:0097598(sperm cytoplasmic droplet);GO:0061956(penetration of cumulus oophorus);GO:0007341(penetration of zona pellucida);GO:0045893(positive regulation of DNA-templated transcription);GO:0045654(positive regulation of megakaryocyte differentiation);GO:0061136(regulation of proteasomal protein catabolic process);GO:0007286(spermatid development)	-	-	IPR008979(Galactose-binding-like domain superfamily);IPR010400(PITH domain);IPR037047(PITH domain superfamily);IPR045099(PITH domain-containing protein 1-like)	mitochondria	18489	20269.4	19900.3	28725.2	24968.1	28900.6	23542.1	19552.9	27531.3	0.7102	down	0.00692	0.28012	yes
A6HI34	rCG_34286	-	-	-	"IPR036850(Nucleoside diphosphate kinase-like domain superfamily);IPR034907(Nucleoside diphosphate kinase-like domain);IPR023005(Nucleoside diphosphate kinase, active site);IPR001564(Nucleoside diphosphate kinase)"	cytosol	970700	798019	982419	1.53741e+06	1.49049e+06	1.31688e+06	1.18265e+06	917046	1.44826e+06	0.6332	down	0.006958	0.28012	yes
A6KLQ0	Hist2h4_predicted rCG_23088 rCG_45142 rCG_45201 rCG_45210 rCG_45260 rCG_52039 rCG_63094	-	-	-	"IPR001951(Histone H4);IPR009072(Histone-fold);IPR004823(TATA box binding protein associated factor (TAF), histone-like fold domain);IPR019809(Histone H4, conserved site);IPR035425(CENP-T/Histone H4, histone fold)"	nuclear	1.31442e+06	1.17159e+06	1.0387e+06	557349	566399	584030	872081	1.1749e+06	569259	2.0639	up	0.00696	0.28012	yes
A0A097BVJ5	Cnp Cnp1 rCG_33486	"GO:0042470(melanosome);GO:0016020(membrane);GO:0004113(2',3'-cyclic-nucleotide 3'-phosphodiesterase activity);GO:0003723(RNA binding);GO:0009214(cyclic nucleotide catabolic process)"	-	-	"IPR008431(Cyclic nucleotide phosphodiesterase);IPR009097(Cyclic phosphodiesterase);IPR047325(Cyclic nucleotide phosphodiesterase, catalytic domain);IPR027417(P-loop containing nucleoside triphosphate hydrolase)"	cytosol	23337.1	15212.5	19473	9042.41	7128.85	7515.82	13618.3	19340.9	7895.7	2.4495	up	0.006969	0.28012	yes
A0A0A0MXW3	H2az1 H2afz	GO:0000786(nucleosome);GO:0005634(nucleus);GO:0003677(DNA binding);GO:0046982(protein heterodimerization activity);GO:0030527(structural constituent of chromatin)	-	-	"IPR032454(Histone H2A, C-terminal domain);IPR002119(Histone H2A);IPR032458(Histone H2A conserved site);IPR009072(Histone-fold);IPR007125(Histone H2A/H2B/H3)"	nuclear	150434	128346	107766	65508.6	67605.1	56972.8	96105.3	128849	63362.1	2.0335	up	0.007004	0.28012	yes
A6ITQ8	Mfap2_predicted rCG_31365	-	-	-	IPR003582(ShKT domain);IPR008673(Microfibril-associated glycoprotein)	extracellular	1592.74	1742.06	1132.66	598.148	570.993	361.11	999.618	1489.15	510.084	2.9194	up	0.007283	0.28012	yes
A6KMI0	rCG_39189	-	-	-	"IPR037104(Annexin superfamily);IPR018502(Annexin repeat);IPR001464(Annexin);IPR018252(Annexin repeat, conserved site);IPR008157(Annexin A11)"	cytosol	597329	475446	637315	350919	283822	304099	441488	570030	312947	1.8215	up	0.007328	0.28012	yes
A0A8I6A289	LOC108349691	GO:0000786(nucleosome);GO:0005634(nucleus);GO:0003677(DNA binding);GO:0046982(protein heterodimerization activity);GO:0030527(structural constituent of chromatin)	04613(Neutrophil extracellular trap formation);05034(Alcoholism);05202(Transcriptional misregulation in cancer);05322(Systemic lupus erythematosus)	-	IPR000164(Histone H3/CENP-A);IPR009072(Histone-fold);IPR007125(Histone H2A/H2B/H3)	nuclear	864920	642916	638806	356989	351961	307109	527117	715547	338686	2.1127	up	0.007829	0.28012	yes
A0A8I5Y1V3	Glul	GO:0043231(intracellular membrane-bounded organelle);GO:0005886(plasma membrane);GO:0005524(ATP binding);GO:0004356(glutamate-ammonia ligase activity);GO:0016740(transferase activity);GO:0001525(angiogenesis);GO:0006542(glutamine biosynthetic process)	-	-	"IPR008146(Glutamine synthetase, catalytic domain);IPR014746(Glutamine synthetase/guanido kinase, catalytic domain);IPR027302(Glutamine synthetase, N-terminal conserved site);IPR008147(Glutamine synthetase, N-terminal domain);IPR036651(Glutamine synthetase, N-terminal domain superfamily);IPR027303(Glutamine synthetase, glycine-rich site)"	cyto_nucl	362449	326675	352189	189098	192145	148747	261884	347104	176664	1.9648	up	0.007878	0.28012	yes
A0A8I6GC15	Tpm1	GO:0005856(cytoskeleton);GO:0003779(actin binding)	-	-	IPR000533(Tropomyosin)	cytosol	58385.8	66895.8	70582.6	27855.6	26692.7	18506.1	44819.8	65288.1	24351.5	2.6811	up	0.007902	0.28012	yes
A0A8I5ZMS1	Lmnb2	GO:0005638(lamin filament);GO:0005635(nuclear envelope);GO:0005652(nuclear lamina);GO:0034399(nuclear periphery);GO:0005634(nucleus);GO:0042802(identical protein binding);GO:0005200(structural constituent of cytoskeleton);GO:0031507(heterochromatin formation);GO:0006998(nuclear envelope organization);GO:0007097(nuclear migration);GO:0051664(nuclear pore localization);GO:0090435(protein localizati…	-	-	"IPR039008(Intermediate filament, rod domain);IPR001322(Lamin tail domain);IPR036415(Lamin tail domain superfamily)"	nuclear	72492.6	66486.6	59160.6	43861.4	41822.5	47079.3	55150.5	66046.6	44254.4	1.4924	up	0.008181	0.28012	yes
A0A8I6AJ83	Tmx2	GO:0005789(endoplasmic reticulum membrane);GO:0031966(mitochondrial membrane)	-	-	"IPR013766(Thioredoxin domain);IPR036249(Thioredoxin-like superfamily);IPR037463(Thioredoxin-related transmembrane protein 2, thioredoxin domain);IPR039101(Thioredoxin-related transmembrane protein 2)"	extracellular	24198.2	24161.6	26064.6	35339.1	34703.8	41168.3	30939.3	24808.2	37070.4	0.6692	down	0.008278	0.28012	yes
A0A8I5ZTN5	Adsl	"GO:0005829(cytosol);GO:0032991(protein-containing complex);GO:0070626((S)-2-(5-amino-1-(5-phospho-D-ribosyl)imidazole-4-carboxamido) succinate lyase (fumarate-forming) activity);GO:0042802(identical protein binding);GO:0004018(N6-(1,2-dicarboxyethyl)AMP AMP-lyase (fumarate-forming) activity);GO:0044208('de novo' AMP biosynthetic process);GO:0006189('de novo' IMP biosynthetic process);GO:0097294(…	"00230(Purine metabolism);00250(Alanine, aspartate and glutamate metabolism);01100(Metabolic pathways);01232(Nucleotide metabolism);01240(Biosynthesis of cofactors)"	-	"IPR008948(L-Aspartase-like);IPR020557(Fumarate lyase, conserved site);IPR019468(Adenylosuccinate lyase C-terminal);IPR000362(Fumarate lyase family);IPR022761(Fumarate lyase, N-terminal);IPR004769(Adenylosuccinate lyase)"	cytosol	371672	441287	399019	581647	586197	511580	481900	403992	559808	0.7217	down	0.008285	0.28012	yes
A0A8I6GJ08	Eif3a EIF3A EIF3S10	GO:0016282(eukaryotic 43S preinitiation complex);GO:0033290(eukaryotic 48S preinitiation complex);GO:0005852(eukaryotic translation initiation factor 3 complex);GO:0003723(RNA binding);GO:0003743(translation initiation factor activity);GO:0001732(formation of cytoplasmic translation initiation complex)	-	-	IPR000717(Proteasome component (PCI) domain);IPR027512(Eukaryotic translation initiation factor 3 subunit A)	nuclear	30259.1	26608.5	26889.2	21286.1	22514.5	19613	24528.4	27919	21137.9	1.3208	up	0.008425	0.28012	yes
A0A0G2QBZ7	Stk38	GO:0005737(cytoplasm);GO:0098978(glutamatergic synapse);GO:0005634(nucleus);GO:0005524(ATP binding);GO:0000287(magnesium ion binding);GO:0031435(mitogen-activated protein kinase kinase kinase binding);GO:0004674(protein serine/threonine kinase activity);GO:0035556(intracellular signal transduction);GO:0043407(negative regulation of MAP kinase activity);GO:0018105(peptidyl-serine phosphorylation);…	-	-	"IPR017892(Protein kinase, C-terminal);IPR000719(Protein kinase domain);IPR011009(Protein kinase-like domain superfamily);IPR000961(AGC-kinase, C-terminal)"	cytosol	7066.64	8072.82	6918.34	9341.88	9985.37	10632.5	8669.59	7352.6	9986.59	0.7362	down	0.008602	0.28012	yes
A6HCX7	Hagh rCG_35488	-	-	-	"IPR017782(Hydroxyacylglutathione hydrolase);IPR001279(Metallo-beta-lactamase);IPR035680(Hydroxyacylglutathione hydrolase, MBL domain);IPR036866(Ribonuclease Z/Hydroxyacylglutathione hydrolase-like);IPR032282(Hydroxyacylglutathione hydrolase, C-terminal domain)"	mitochondria	113254	101304	101097	144916	145465	149616	125942	105218	146666	0.7174	down	0.008713	0.28012	yes
A0A8I6ASY3	Ciapin1 CIAPIN1	"GO:0005758(mitochondrial intermembrane space);GO:0005634(nucleus);GO:0051537(2 iron, 2 sulfur cluster binding);GO:0051539(4 iron, 4 sulfur cluster binding);GO:0009055(electron transfer activity);GO:0046872(metal ion binding);GO:0006915(apoptotic process);GO:0030097(hemopoiesis);GO:0016226(iron-sulfur cluster assembly);GO:0043066(negative regulation of apoptotic process)"	-	-	"IPR007785(Anamorsin);IPR029063(S-adenosyl-L-methionine-dependent methyltransferase superfamily);IPR046408(Anamorsin, C-terminal)"	mito_nucl	59923.7	51780.1	53044	40490	34661	41249.3	46858	54915.9	38800.1	1.4154	up	0.008963	0.28012	yes
A6KLN4	H1f4 rCG_45160	-	-	-	"IPR036390(Winged helix DNA-binding domain superfamily);IPR005818(Linker histone H1/H5, domain H15);IPR036388(Winged helix-like DNA-binding domain superfamily);IPR005819(Linker histone H1/H5)"	nuclear	2.03539e+06	1.57231e+06	1.42571e+06	928238	925262	730504	1.26957e+06	1.6778e+06	861335	1.9479	up	0.009214	0.28012	yes
A6IIV0	Nudt2 rCG_55163	-	-	-	"IPR020084(NUDIX hydrolase, conserved site);IPR000086(NUDIX hydrolase domain);IPR003565(Bis(5'-nucleosyl)-tetraphosphatase);IPR020476(NUDIX hydrolase);IPR015797(NUDIX hydrolase-like domain superfamily)"	mitochondria	28788.3	30846.9	28818.4	39419.3	35659	35323	33142.5	29484.6	36800.5	0.8012	down	0.00935	0.28012	yes
A6JVZ9	Tuba4 rCG_23777	-	-	-	"IPR003008(Tubulin/FtsZ, GTPase domain);IPR037103(Tubulin/FtsZ-like, C-terminal domain);IPR036525(Tubulin/FtsZ, GTPase domain superfamily);IPR002452(Alpha tubulin);IPR008280(Tubulin/FtsZ, C-terminal);IPR000217(Tubulin);IPR017975(Tubulin, conserved site);IPR018316(Tubulin/FtsZ, 2-layer sandwich domain);IPR023123(Tubulin, C-terminal)"	cytoskeletal	354779	304230	313156	426344	518129	520622	406210	324055	488365	0.6636	down	0.009395	0.28012	yes
A0A0G2JZJ1	Psmd14	"GO:0031597(cytosolic proteasome complex);GO:0022624(proteasome accessory complex);GO:0000502(proteasome complex);GO:0008541(proteasome regulatory particle, lid subcomplex);GO:0061133(endopeptidase activator activity);GO:0140492(metal-dependent deubiquitinase activity);GO:0008237(metallopeptidase activity);GO:0070628(proteasome binding);GO:0000724(double-strand break repair via homologous recombi…	-	-	"IPR000555(JAB1/MPN/MOV34 metalloenzyme domain);IPR037518(MPN domain);IPR024969(Rpn11/EIF3F, C-terminal)"	cytosol	50912.7	51502.3	43556.5	37326.2	34339.7	31293.4	41488.5	48657.2	34319.8	1.4178	up	0.009404	0.28012	yes
A0A8I6GBC3	Actr2	-	-	-	"IPR004000(Actin family);IPR043129(ATPase, nucleotide binding domain);IPR020902(Actin/actin-like conserved site)"	cytosol	62530.7	62290.3	60415.6	49993.4	47175.4	52059	55744.1	61745.6	49742.6	1.2413	up	0.009453	0.28012	yes
A6HWC2	Ddah1 rCG_28501	-	-	-	IPR033199(Dimethylarginine dimethylaminohydrolase)	nuclear	69390.4	54261.7	62114.6	110944	153035	109152	93149.7	61922.2	124377	0.4979	down	0.009499	0.28012	yes
A0A8L2Q5X6	Pgp	GO:0016791(phosphatase activity)	-	-	"IPR006349(2-phosphoglycolate phosphatase, eukaryotic);IPR036412(HAD-like superfamily);IPR023214(HAD superfamily);IPR006357(HAD-superfamily hydrolase, subfamily IIA)"	extracellular	94330.6	112911	109209	162083	166400	155456	133398	105484	161313	0.6539	down	0.009529	0.28012	yes
A0A8I5Y576	Aldh7a1	GO:0004029(aldehyde dehydrogenase (NAD+) activity)	-	-	"IPR016162(Aldehyde dehydrogenase, N-terminal);IPR016163(Aldehyde dehydrogenase, C-terminal);IPR015590(Aldehyde dehydrogenase domain);IPR016161(Aldehyde/histidinol dehydrogenase);IPR044638(Aldehyde dehydrogenase family 7 member A1-like)"	mitochondria	46183.7	45028.5	40243.6	59065.4	63653.3	54065.3	51373.3	43818.6	58928	0.7436	down	0.009808	0.28012	yes
A0A8I6A1G8	Tgm2	GO:0046872(metal ion binding);GO:0003810(protein-glutamine gamma-glutamyltransferase activity);GO:0018149(peptide cross-linking)	-	-	"IPR036238(Transglutaminase, C-terminal domain superfamily);IPR023608(Protein-glutamine gamma-glutamyltransferase, animal);IPR014756(Immunoglobulin E-set);IPR013783(Immunoglobulin-like fold);IPR002931(Transglutaminase-like);IPR008958(Transglutaminase, C-terminal);IPR001102(Transglutaminase, N-terminal);IPR013808(Transglutaminase, active site);IPR036985(Transglutaminase-like superfamily);IPR038765…	cytosol	100032	84329.1	99079.5	72816.6	64965.6	64046.5	80878.3	94480.3	67276.2	1.4044	up	0.009849	0.28012	yes
A6IIZ6	Vcp rCG_54971	-	-	-	"IPR005938(AAA ATPase, CDC48 family);IPR003960(ATPase, AAA-type, conserved site);IPR003959(ATPase, AAA-type, core);IPR029067(CDC48 domain 2-like superfamily);IPR027417(P-loop containing nucleoside triphosphate hydrolase);IPR009010(Aspartate decarboxylase-like domain superfamily);IPR041569(AAA ATPase, AAA+ lid domain);IPR003593(AAA+ ATPase domain);IPR015415(Spastin/Vps4, C-terminal);IPR004201(CDC4…	cyto_nucl	232094	252068	248092	327094	333373	386015	296456	244085	348827	0.6997	down	0.009864	0.28012	yes
A0A0G2JXP1	Gyg1	GO:0008194(UDP-glycosyltransferase activity)	-	-	"IPR029044(Nucleotide-diphospho-sugar transferases);IPR002495(Glycosyl transferase, family 8)"	nuclear	276911	321295	291842	456654	539848	420624	384529	296683	472376	0.6281	down	0.010042	0.28012	yes
A0A8I6GA98	Cdv3	-	-	-	IPR026806(Protein CDV3)	nuclear	45117.4	41079.4	44185	51059.4	52205.4	53727.8	47895.8	43460.6	52330.9	0.8305	down	0.010068	0.28012	yes
A0A0H2UH89	Pfkfb1	"GO:0003873(6-phosphofructo-2-kinase activity);GO:0005524(ATP binding);GO:0004331(fructose-2,6-bisphosphate 2-phosphatase activity);GO:0006003(fructose 2,6-bisphosphate metabolic process);GO:0006000(fructose metabolic process)"	-	-	"IPR003094(Fructose-2,6-bisphosphatase);IPR013078(Histidine phosphatase superfamily, clade-1);IPR001345(Phosphoglycerate/bisphosphoglycerate mutase, active site);IPR013079(6-phosphofructo-2-kinase);IPR029033(Histidine phosphatase superfamily);IPR027417(P-loop containing nucleoside triphosphate hydrolase)"	cytosol	108541	139994	138680	242504	223122	211891	177455	129072	225839	0.5715	down	0.010127	0.28012	yes
A0A8I5Y194	Tns1	GO:0030055(cell-substrate junction);GO:0005737(cytoplasm);GO:0005925(focal adhesion);GO:0046872(metal ion binding);GO:0004721(phosphoprotein phosphatase activity);GO:0007044(cell-substrate junction assembly);GO:0010761(fibroblast migration)	-	-	"IPR006020(PTB/PI domain);IPR029021(Protein-tyrosine phosphatase-like);IPR036860(SH2 domain superfamily);IPR014020(Tensin phosphatase, C2 domain);IPR002219(Protein kinase C-like, phorbol ester/diacylglycerol-binding domain);IPR046349(C1-like domain superfamily);IPR000980(SH2 domain);IPR029023(Tensin-type phosphatase domain);IPR035892(C2 domain superfamily);IPR035012(Tensin-like, SH2 domain);IPR01…	nuclear	108660	95127.5	103744	67771.7	72391.6	57182	84146.1	102510	65781.8	1.5583	up	0.010275	0.28012	yes
A0A8I5Y678	Pbxip1	GO:0016020(membrane)	-	-	-	plasma membrane	36853.2	35687	32306.7	46377.2	41536.2	46490.4	39875.1	34949	44801.3	0.7801	down	0.010324	0.28012	yes
A6KGB3	Pls3 rCG_23133	-	-	-	"IPR001589(Actinin-type actin-binding domain, conserved site);IPR001715(Calponin homology domain);IPR036872(CH domain superfamily);IPR002048(EF-hand domain);IPR018247(EF-Hand 1, calcium-binding site);IPR011992(EF-hand domain pair);IPR039959(Fimbrin/Plastin)"	cytosol	5273.52	5993.07	5614.54	8526.15	9951.92	7870.18	7204.9	5627.04	8782.75	0.6407	down	0.01037	0.28012	yes
A0A8I6ASW2	Metap1	GO:0005829(cytosol);GO:0004177(aminopeptidase activity);GO:0046872(metal ion binding);GO:0070006(metalloaminopeptidase activity);GO:0035551(protein initiator methionine removal involved in protein maturation)	-	-	"IPR002467(Peptidase M24A, methionine aminopeptidase, subfamily 1);IPR036005(Creatinase/aminopeptidase-like);IPR031615(MYND-like zinc finger);IPR001714(Peptidase M24, methionine aminopeptidase);IPR000994(Peptidase M24)"	cytosol	5567.49	5488.13	4729.78	6639.68	7699.07	7220.52	6224.11	5261.8	7186.42	0.7322	down	0.010687	0.285119	yes
A0A0G2JWT2	Man2c1	GO:0004559(alpha-mannosidase activity);GO:0030246(carbohydrate binding);GO:0046872(metal ion binding);GO:0006013(mannose metabolic process)	-	-	"IPR041147(Glycosyl hydrolases family 38, C-terminal beta sandwich domain);IPR011682(Glycosyl hydrolase family 38, C-terminal);IPR015341(Glycoside hydrolase family 38, central domain);IPR027291(Glycoside hydrolase 38, N-terminal domain superfamily);IPR011330(Glycoside hydrolase/deacetylase, beta/alpha-barrel);IPR037094(Glycoside hydrolase family 38, central domain superfamily);IPR000602(Glycoside…	nuclear	5907.77	6727.35	5468.29	8720.33	8242.06	10313.6	7563.23	6034.47	9091.99	0.6637	down	0.010948	0.28852	yes
A0A8I6B4A1	ENSRNOG00000065234	"GO:0051287(NAD binding);GO:0016620(oxidoreductase activity, acting on the aldehyde or oxo group of donors, NAD or NADP as acceptor)"	-	-	"IPR036291(NAD(P)-binding domain superfamily);IPR020829(Glyceraldehyde 3-phosphate dehydrogenase, catalytic domain);IPR020831(Glyceraldehyde/Erythrose phosphate dehydrogenase family);IPR020828(Glyceraldehyde 3-phosphate dehydrogenase, NAD(P) binding domain);IPR020830(Glyceraldehyde 3-phosphate dehydrogenase, active site)"	mitochondria	31092.9	47913	29642	101950	121206	109440	73540.6	36216	110865	0.3267	down	0.011178	0.289908	yes
B0BNJ9	Tmem14c	GO:0016020(membrane)	-	-	IPR005349(TMEM14 family);IPR044890(TMEM14 superfamily)	extracellular	3249.75	4323.6	5248.39	8774.14	8294.18	12173.1	7010.53	4273.91	9747.15	0.4385	down	0.011269	0.289908	yes
A6HIT6	Psmd3 rCG_33694	"GO:0022624(proteasome accessory complex);GO:0000502(proteasome complex);GO:0005838(proteasome regulatory particle);GO:0008541(proteasome regulatory particle, lid subcomplex);GO:0030234(enzyme regulator activity);GO:0042176(regulation of protein catabolic process);GO:0006511(ubiquitin-dependent protein catabolic process)"	03050(Proteasome);05010(Alzheimer disease);05012(Parkinson disease);05014(Amyotrophic lateral sclerosis);05016(Huntington disease);05017(Spinocerebellar ataxia);05020(Prion disease);05022(Pathways of neurodegeneration);05169(Epstein-Barr virus infection)	-	"IPR036390(Winged helix DNA-binding domain superfamily);IPR013586(26S proteasome regulatory subunit, C-terminal);IPR011990(Tetratricopeptide-like helical domain superfamily);IPR000717(Proteasome component (PCI) domain)"	cytosol	74882.2	79720.4	76425.3	58622.4	63669.6	65658	69829.7	77009.3	62650	1.2292	up	0.011668	0.29332	yes
A0A0G2JXR0	Ldb3	GO:0005912(adherens junction);GO:0005856(cytoskeleton);GO:0031941(filamentous actin);GO:0001725(stress fiber);GO:0030018(Z disc);GO:0003779(actin binding);GO:0008092(cytoskeletal protein binding);GO:0019899(enzyme binding);GO:0051371(muscle alpha-actinin binding);GO:0005080(protein kinase C binding);GO:0030036(actin cytoskeleton organization);GO:0007507(heart development);GO:0061061(muscle struct…	-	-	IPR031847(Domain of unknown function DUF4749);IPR001478(PDZ domain);IPR036034(PDZ superfamily);IPR006643(Zasp-like motif)	nuclear	117074	162456	149966	267290	243542	287024	204559	143165	265952	0.5383	down	0.011795	0.29332	yes
A0A8I6GKJ1	Itgb1	GO:0005925(focal adhesion);GO:0005886(plasma membrane);GO:0007155(cell adhesion);GO:0007229(integrin-mediated signaling pathway);GO:0009719(response to endogenous stimulus)	-	-	"IPR015812(Integrin beta subunit);IPR014836(Integrin beta subunit, cytoplasmic domain);IPR040622(Integrin beta, epidermal growth factor-like domain 1);IPR036349(Integrin beta tail domain superfamily);IPR036465(von Willebrand factor A-like domain superfamily);IPR012896(Integrin beta subunit, tail);IPR002369(Integrin beta subunit, VWA domain);IPR032695(Integrin domain superfamily);IPR013111(EGF-lik…	cytosol	47301.9	41424.5	46998	35217.5	35279.4	30227	39408	45241.5	33574.6	1.3475	up	0.01188	0.29332	yes
A6J9N9	rCG_53610	-	-	-	-	extracellular	84326.2	68388.6	64553.2	51475.9	41203.3	41384.3	58555.2	72422.6	44687.8	1.6206	up	0.011963	0.29332	yes
A0A8I6A1Q1	Reep6	GO:0016020(membrane)	-	-	IPR004345(TB2/DP1/HVA22-related protein)	plasma membrane	3777.19	2792.98	3707.07	1821.74	1716.09	2014.79	2638.31	3425.75	1850.87	1.8509	up	0.012489	0.29332	yes
D3ZBN0	H1-5 H1f5 HIf5 Hist1h1b	GO:0000785(chromatin);GO:0000792(heterochromatin);GO:0000786(nucleosome);GO:0005634(nucleus);GO:0031490(chromatin DNA binding);GO:0003677(DNA binding);GO:0003690(double-stranded DNA binding);GO:0042826(histone deacetylase binding);GO:0031492(nucleosomal DNA binding);GO:0030527(structural constituent of chromatin);GO:0006325(chromatin organization);GO:0030261(chromosome condensation);GO:0071169(es…	-	R-RNO-109581(Apoptosis);R-RNO-140342(Apoptosis induced DNA fragmentation);R-RNO-2262752(Cellular responses to stress);R-RNO-2559583(Cellular Senescence);R-RNO-2559584(Formation of Senescence-Associated Heterochromatin Foci (SAHF));R-RNO-2559586(DNA Damage/Telomere Stress Induced Senescence);R-RNO-5357801(Programmed Cell Death);R-RNO-75153(Apoptotic execution phase);R-RNO-8953897(Cellular response…	"IPR005818(Linker histone H1/H5, domain H15);IPR036388(Winged helix-like DNA-binding domain superfamily);IPR005819(Linker histone H1/H5);IPR036390(Winged helix DNA-binding domain superfamily)"	nuclear	199961	144121	130214	62859.4	89260	73950	116728	158099	75356.5	2.098	up	0.012613	0.29332	yes
F7F213	Lrrc2	GO:1990830(cellular response to leukemia inhibitory factor)	-	-	"IPR032675(Leucine-rich repeat domain superfamily);IPR001611(Leucine-rich repeat);IPR003591(Leucine-rich repeat, typical subtype)"	cytosol	20012.7	20828	23963.2	16523.6	15097.1	15121.1	18590.9	21601.3	15580.6	1.3864	up	0.012671	0.29332	yes
A0A140TAE0	Mvp	GO:0005856(cytoskeleton);GO:0005829(cytosol);GO:0005634(nucleus);GO:0048471(perinuclear region of cytoplasm);GO:1990904(ribonucleoprotein complex);GO:0042802(identical protein binding);GO:0019901(protein kinase binding);GO:0019903(protein phosphatase binding);GO:0038127(ERBB signaling pathway);GO:0042059(negative regulation of epidermal growth factor receptor signaling pathway);GO:0031953(negativ…	-	-	"IPR043179(Major vault protein repeat domain 2 superfamily);IPR041134(Major vault protein repeat domain 2);IPR002499(Major vault protein, N-terminal);IPR043023(Major vault protein repeat domain superfamily);IPR021870(Major vault protein, shoulder domain);IPR041136(Major vault protein repeat domain 4);IPR036013(Band 7/SPFH domain superfamily);IPR039059(Major vault protein);IPR041139(Major vault pr…	cytosol	48638.5	38022.4	36619.5	63823.3	73774	72313.2	55531.8	41093.4	69970.2	0.5873	down	0.012822	0.29332	yes
A0A0G2K9V6	Tars1 Tars	GO:0005737(cytoplasm);GO:0005524(ATP binding);GO:0042802(identical protein binding);GO:0004829(threonine-tRNA ligase activity);GO:0008270(zinc ion binding);GO:0006435(threonyl-tRNA aminoacylation)	-	-	"IPR036621(Anticodon-binding domain superfamily);IPR002320(Threonine-tRNA ligase, class IIa);IPR012947(Threonyl/alanyl tRNA synthetase, SAD);IPR018163(Threonyl/alanyl tRNA synthetase, class II-like, putative editing domain superfamily);IPR006195(Aminoacyl-tRNA synthetase, class II);IPR045864(Class II Aminoacyl-tRNA synthetase/Biotinyl protein ligase (BPL) and lipoyl protein ligase (LPL));IPR00409…	cytosol	30316.8	26424.4	24730.7	19615.7	20337.9	17881.7	23217.9	27157.3	19278.4	1.4087	up	0.012983	0.29332	yes
A0A0G2JSU4	Ndrg2	GO:0005737(cytoplasm);GO:0030154(cell differentiation);GO:0007399(nervous system development);GO:0016055(Wnt signaling pathway)	-	-	IPR029058(Alpha/Beta hydrolase fold);IPR004142(NDRG)	nuclear	169545	151708	178339	216573	216160	232558	194147	166530	221764	0.7509	down	0.013044	0.29332	yes
A0A8I5ZZ38	Tmpo	GO:0016020(membrane);GO:0005635(nuclear envelope);GO:0003677(DNA binding)	-	-	IPR011015(LEM/LEM-like domain superfamily);IPR003887(LEM domain);IPR013146(LEM-like domain)	cytosol	12536.8	10846.9	9553.94	6906.39	6436.51	7839.81	9020.05	10979.2	7060.9	1.5549	up	0.013121	0.29332	yes
Q4V7D9	Smpdl3b	GO:0005615(extracellular space);GO:0005886(plasma membrane);GO:0008081(phosphoric diester hydrolase activity);GO:0004767(sphingomyelin phosphodiesterase activity);GO:0008270(zinc ion binding);GO:0046466(membrane lipid catabolic process);GO:0050728(negative regulation of inflammatory response);GO:0034122(negative regulation of toll-like receptor signaling pathway);GO:0006685(sphingomyelin cataboli…	-	-	"IPR029052(Metallo-dependent phosphatase-like);IPR045473(Sphingomyelin phosphodiesterase, C-terminal domain);IPR041805(Acid sphingomyelinase/endopolyphosphatase, metallophosphatase domain);IPR004843(Calcineurin-like phosphoesterase domain, ApaH type);IPR017064(Acid sphingomyelinase-like phosphodiesterase, predicted)"	extracellular	16260.1	18851.3	14112.6	30702.1	33964	23931.2	22970.2	16408	29532.4	0.5556	down	0.013159	0.29332	yes
A6KGF3	rCG_50972	-	-	-	"IPR023415(Low-density lipoprotein (LDL) receptor class A, conserved site);IPR001862(Membrane attack complex component/perforin/complement C9);IPR036383(Thrombospondin type-1 (TSP1) repeat superfamily);IPR000884(Thrombospondin type-1 (TSP1) repeat);IPR009030(Growth factor receptor cysteine-rich domain superfamily);IPR036055(LDL receptor-like superfamily);IPR002172(Low-density lipoprotein (LDL) re…	cytosol	2651.41	3014.95	2150.18	4328.97	4323.68	5087.61	3592.8	2605.51	4580.09	0.5689	down	0.013572	0.29332	yes
A0A8I6AP06	Comp	GO:0005576(extracellular region);GO:0005509(calcium ion binding);GO:0007155(cell adhesion)	-	-	"IPR017897(Thrombospondin, type 3 repeat);IPR028974(TSP type-3 repeat);IPR000742(EGF-like domain);IPR018097(EGF-like calcium-binding, conserved site);IPR001881(EGF-like calcium-binding domain);IPR013320(Concanavalin A-like lectin/glucanase domain superfamily);IPR024665(Thrombospondin/cartilage oligomeric matrix protein, coiled-coil domain);IPR008859(Thrombospondin, C-terminal);IPR003367(Thrombosp…	cytosol	14799.7	18572.5	12899	46280.5	52368.8	29300.6	29036.8	15423.7	42649.9	0.3616	down	0.013588	0.29332	yes
A0A8I6AMM2	Idh3b	"GO:0005739(mitochondrion);GO:0000287(magnesium ion binding);GO:0051287(NAD binding);GO:0016616(oxidoreductase activity, acting on the CH-OH group of donors, NAD or NADP as acceptor);GO:0006099(tricarboxylic acid cycle)"	-	-	"IPR019818(Isocitrate/isopropylmalate dehydrogenase, conserved site);IPR024084(Isopropylmalate dehydrogenase-like domain);IPR004434(Isocitrate dehydrogenase NAD-dependent)"	mitochondria	218107	215717	261358	419522	368630	538071	336901	231727	442074	0.5242	down	0.013675	0.29332	yes
A0A0H2UHM3	Hp	GO:0005576(extracellular region);GO:0016209(antioxidant activity);GO:0030492(hemoglobin binding);GO:0004252(serine-type endopeptidase activity);GO:0006953(acute-phase response);GO:0042742(defense response to bacterium);GO:0006508(proteolysis)	-	-	"IPR000436(Sushi/SCR/CCP domain);IPR001254(Serine proteases, trypsin domain);IPR043504(Peptidase S1, PA clan, chymotrypsin-like fold);IPR001314(Peptidase S1A, chymotrypsin family);IPR035976(Sushi/SCR/CCP superfamily);IPR009003(Peptidase S1, PA clan);IPR008292(Haptoglobin)"	extracellular	188959	117511	107568	55644.2	30792.4	53314.4	92298.3	138013	46583.7	2.9627	up	0.013836	0.29332	yes
A6HSC5	Gpt1 rCG_59823	-	-	-	"IPR045088(Aminotransferase ALAT1/2-like);IPR015424(Pyridoxal phosphate-dependent transferase);IPR015422(Pyridoxal phosphate-dependent transferase, small domain);IPR004839(Aminotransferase, class I/classII);IPR015421(Pyridoxal phosphate-dependent transferase, major domain)"	cyto_nucl	71097.5	86650.8	111716	160342	169639	216837	136047	89821.4	182273	0.4928	down	0.014036	0.29332	yes
A0A8I6AF76	Tsc22d1	GO:0006357(regulation of transcription by RNA polymerase II)	-	-	IPR000580(TSC-22 / Dip / Bun)	nuclear	14732.6	11976.7	9832.96	5905.06	6933.6	4353.57	8955.74	12180.7	5730.74	2.1255	up	0.01413	0.29332	yes
A6ITP8	Padi2 rCG_31371	-	-	-	"IPR038685(PAD, N-terminal domain superfamily);IPR013733(Protein-arginine deiminase (PAD), central domain);IPR004303(Protein-arginine deiminase);IPR013530(Protein-arginine deiminase, C-terminal);IPR036556(Protein-arginine deiminase, central domain superfamily);IPR008972(Cupredoxin);IPR013732(Protein-arginine deiminase (PAD), N-terminal)"	mitochondria	40475.3	32383.8	45723.3	216874	115959	266067	119581	39527.5	199634	0.198	down	0.014231	0.29332	yes
A0A0G2JZ52	Hnrnpu	"GO:0071013(catalytic step 2 spliceosome);GO:0009986(cell surface);GO:0005813(centrosome);GO:0070937(CRD-mediated mRNA stability complex);GO:0036464(cytoplasmic ribonucleoprotein granule);GO:0005829(cytosol);GO:0098577(inactive sex chromosome);GO:0000776(kinetochore);GO:0030496(midbody);GO:1990498(mitotic spindle microtubule);GO:1990023(mitotic spindle midzone);GO:0000228(nuclear chromosome);GO:0…	-	-	"IPR027417(P-loop containing nucleoside triphosphate hydrolase);IPR036361(SAP domain superfamily);IPR003034(SAP domain);IPR043136(B30.2/SPRY domain superfamily);IPR001870(B30.2/SPRY domain);IPR003877(SPRY domain);IPR013320(Concanavalin A-like lectin/glucanase domain superfamily);IPR035778(Heterogeneous nuclear ribonucleoprotein U, SPRY domain)"	nuclear	147121	115326	108631	71373.1	81506.5	57902.5	96976.7	123693	70260.7	1.7605	up	0.01424	0.29332	yes
A0A8I5ZZ15	Cops8	GO:0008180(COP9 signalosome);GO:0005737(cytoplasm);GO:0010387(COP9 signalosome assembly);GO:0000338(protein deneddylation)	-	-	"IPR033205(COP9 signalosome, subunit CSN8);IPR033464(CSN8/PSMD8/EIF3K);IPR000717(Proteasome component (PCI) domain)"	cytoskeletal	30151.4	32204	26958.7	42848.3	43231.3	55069.3	38410.5	29771.3	47049.7	0.6328	down	0.014252	0.29332	yes
A0A096MJ39	RGD1565355 Cd36 Cd36-ps1	"GO:0045177(apical part of cell);GO:0031526(brush border membrane);GO:0005901(caveola);GO:0009897(external side of plasma membrane);GO:0005794(Golgi apparatus);GO:0043235(receptor complex);GO:0001540(amyloid-beta binding);GO:0005504(fatty acid binding);GO:0008035(high-density lipoprotein particle binding);GO:0070892(lipoteichoic acid immune receptor activity);GO:0030169(low-density lipoprotein pa…	-	-	IPR005428(CD36/scavenger receptor class B member 1);IPR002159(CD36 family)	plasma membrane	483614	249336	511321	101127	78468.7	82523.9	251065	414757	87373.2	4.747	up	0.014845	0.302642	yes
A6J7C8	F13a1 rCG_44203	-	-	-	"IPR036238(Transglutaminase, C-terminal domain superfamily);IPR013783(Immunoglobulin-like fold);IPR014756(Immunoglobulin E-set);IPR001102(Transglutaminase, N-terminal);IPR023608(Protein-glutamine gamma-glutamyltransferase, animal);IPR002931(Transglutaminase-like);IPR008958(Transglutaminase, C-terminal);IPR038765(Papain-like cysteine peptidase superfamily);IPR013808(Transglutaminase, active site);…	nuclear	12346.8	16474.9	10984.3	6157.73	8241.28	6324.49	10088.2	13268.7	6907.83	1.9208	up	0.015012	0.303186	yes
A0A0G2JX14	Slc28a1	GO:0005886(plasma membrane);GO:0005337(nucleoside transmembrane transporter activity)	-	-	"IPR002668(Concentrative nucleoside transporter N-terminal domain);IPR011657(Concentrative nucleoside transporter C-terminal domain);IPR018270(Concentrative nucleoside transporter, metazoan/bacterial);IPR011642(Nucleoside transporter/FeoB GTPase, Gate domain);IPR008276(Concentrative nucleoside transporter)"	plasma membrane	14282.6	8975.41	10839.1	4652.61	4620.06	6773.35	8357.19	11365.7	5348.68	2.125	up	0.015377	0.303778	yes
A0A8I6A9V4	Tulp3	GO:0097731(9+0 non-motile cilium);GO:0005930(axoneme);GO:0097546(ciliary base);GO:0005929(cilium);GO:0005576(extracellular region);GO:0005634(nucleus);GO:0019899(enzyme binding);GO:0001664(G protein-coupled receptor binding);GO:0120160(intraciliary transport particle A binding);GO:0035091(phosphatidylinositol binding);GO:0044877(protein-containing complex binding);GO:0009952(anterior/posterior pa…	-	-	"IPR000007(Tubby, C-terminal);IPR005398(Tubby, N-terminal);IPR025659(Tubby-like, C-terminal);IPR018066(Tubby, C-terminal, conserved site)"	nuclear	645629	966834	619686	341480	246146	166229	497667	744050	251285	2.961	up	0.015463	0.303778	yes
A6K668	Anxa3 rCG_37809	-	-	-	"IPR037104(Annexin superfamily);IPR018502(Annexin repeat);IPR018252(Annexin repeat, conserved site);IPR001464(Annexin);IPR002390(Annexin A3)"	cytosol	95168.1	76243.6	92256.6	61681.8	47316.2	59920.7	72097.8	87889.4	56306.2	1.5609	up	0.015837	0.306881	yes
A0A0G2JSW6	Tnnt3	GO:0005861(troponin complex);GO:0003779(actin binding);GO:0048306(calcium-dependent protein binding);GO:0005523(tropomyosin binding);GO:0030172(troponin C binding);GO:0031013(troponin I binding);GO:1903612(positive regulation of calcium-dependent ATPase activity);GO:0006942(regulation of striated muscle contraction);GO:0003009(skeletal muscle contraction)	-	-	IPR001978(Troponin);IPR038077(Troponin domain superfamily);IPR027707(Troponin T)	mitochondria	3.12275e+06	4.55093e+06	3.80216e+06	2.24586e+06	1.8452e+06	2.34464e+06	2.98526e+06	3.82528e+06	2.14523e+06	1.7832	up	0.016038	0.306881	yes
A0A8L2RBV8	Rpl39 LOC103690821 LOC103694404 Rpl39-ps10 Rpl39-ps11 Rpl39-ps12 Rpl39-ps13	GO:1990904(ribonucleoprotein complex);GO:0005840(ribosome);GO:0003735(structural constituent of ribosome);GO:0006412(translation)	-	-	"IPR023626(Ribosomal protein L39e domain superfamily);IPR020083(Ribosomal protein L39e, conserved site);IPR000077(Ribosomal protein L39e)"	cytosol	3278.11	3558.81	2593.08	5866.07	5736.38	5246.23	4379.78	3143.33	5616.22	0.5597	down	0.016186	0.306881	yes
A6IFP8	Mybpc1 rCG_48914	-	-	-	"IPR003961(Fibronectin type III);IPR013098(Immunoglobulin I-set);IPR007110(Immunoglobulin-like domain);IPR036116(Fibronectin type III superfamily);IPR013783(Immunoglobulin-like fold);IPR040849(MyBP-C, tri-helix bundle domain);IPR036179(Immunoglobulin-like domain superfamily);IPR003599(Immunoglobulin subtype)"	cytosol	2139.09	1482.23	3001.75	7609.04	7192.64	5551.65	4496.07	2207.69	6784.45	0.3254	down	0.016189	0.306881	yes
A0A8I6A5U9	Arfgap2	GO:0005096(GTPase activator activity)	-	-	IPR001164(Arf GTPase activating protein);IPR038508(ArfGAP domain superfamily);IPR037278(ARFGAP/RecO-like zinc finger)	nuclear	2676.93	2714.08	2528.77	2281.07	1987.58	2048.54	2372.83	2639.93	2105.73	1.2537	up	0.016896	0.314361	yes
A0A8I6AT92	Maoa	GO:0008131(primary amine oxidase activity)	-	-	IPR036188(FAD/NAD(P)-binding domain superfamily);IPR001613(Flavin amine oxidase);IPR002937(Amine oxidase)	plasma membrane	37397.6	38016.1	41271.5	53370.9	45457.7	51216.9	44455.1	38895.1	50015.2	0.7777	down	0.016992	0.314361	yes
A0A8I5ZQ25	Lamb1	GO:0005604(basement membrane);GO:0062023(collagen-containing extracellular matrix);GO:0031012(extracellular matrix);GO:0005615(extracellular space);GO:0043256(laminin complex);GO:0005606(laminin-1 complex);GO:0043259(laminin-10 complex);GO:0005607(laminin-2 complex);GO:0043257(laminin-8 complex);GO:0016020(membrane);GO:0005634(nucleus);GO:0048471(perinuclear region of cytoplasm);GO:0019899(enzyme…	04151(PI3K-Akt signaling pathway);04510(Focal adhesion);04512(ECM-receptor interaction);05145(Toxoplasmosis);05146(Amoebiasis);05165(Human papillomavirus infection);05200(Pathways in cancer);05222(Small cell lung cancer)	-	"IPR002049(Laminin-type EGF domain);IPR008211(Laminin, N-terminal);IPR013015(Laminin IV type B);IPR000742(EGF-like domain)"	extracellular	213519	185262	164909	131458	115559	127620	156388	187897	124879	1.5046	up	0.01702	0.314361	yes
A0A8I6A4T8	Psmd12	"GO:0005737(cytoplasm);GO:0022624(proteasome accessory complex);GO:0000502(proteasome complex);GO:0005838(proteasome regulatory particle);GO:0008541(proteasome regulatory particle, lid subcomplex)"	-	-	"IPR040896(26S proteasome regulatory subunit RPN5, C-terminal domain);IPR036388(Winged helix-like DNA-binding domain superfamily);IPR000717(Proteasome component (PCI) domain);IPR040134(26S Proteasome non-ATPase regulatory subunit 12/COP9 signalosome complex subunit 4);IPR036390(Winged helix DNA-binding domain superfamily)"	cytosol	53359	57821.5	50682.3	68489.2	70579.8	61876.4	60468	53954.3	66981.8	0.8055	down	0.017425	0.31506	yes
A0A0G2K747	Ssbp1	GO:0042645(mitochondrial nucleoid);GO:0003697(single-stranded DNA binding);GO:0006260(DNA replication)	03030(DNA replication);03430(Mismatch repair);03440(Homologous recombination)	-	"IPR012340(Nucleic acid-binding, OB-fold);IPR000424(Primosome PriB/single-strand DNA-binding);IPR011344(Single-stranded DNA-binding protein)"	nuclear	12138.8	9262.6	10697	16410.5	14266.3	16992.4	13294.6	10699.5	15889.7	0.6734	down	0.017536	0.31506	yes
A0A9K3Y8H8	Ugp2 rCG_23243	GO:0005737(cytoplasm);GO:0005536(glucose binding);GO:0042802(identical protein binding);GO:0032557(pyrimidine ribonucleotide binding);GO:0051748(UTP-monosaccharide-1-phosphate uridylyltransferase activity);GO:0003983(UTP:glucose-1-phosphate uridylyltransferase activity);GO:0007420(brain development);GO:0019255(glucose 1-phosphate metabolic process);GO:0005978(glycogen biosynthetic process);GO:000…	00040(Pentose and glucuronate interconversions);00052(Galactose metabolism);00500(Starch and sucrose metabolism);00520(Amino sugar and nucleotide sugar metabolism);01100(Metabolic pathways);01240(Biosynthesis of cofactors);01250(Biosynthesis of nucleotide sugars)	-	IPR016267(UTP--glucose-1-phosphate uridylyltransferase);IPR029044(Nucleotide-diphospho-sugar transferases);IPR002618(UDPGP family)	cytosol	339118	441593	389993	593235	780331	921095	577561	390234	764887	0.5102	down	0.017839	0.31506	yes
M0RD14	LOC100362738	GO:0005737(cytoplasm);GO:0005524(ATP binding);GO:0016301(kinase activity);GO:0000287(magnesium ion binding);GO:0030955(potassium ion binding);GO:0004743(pyruvate kinase activity);GO:0032869(cellular response to insulin stimulus);GO:0006096(glycolytic process);GO:0016310(phosphorylation)	-	R-RNO-1430728(Metabolism);R-RNO-168249(Innate Immune System);R-RNO-168256(Immune System);R-RNO-6798695(Neutrophil degranulation);R-RNO-70171(Glycolysis);R-RNO-70326(Glucose metabolism);R-RNO-71387(Metabolism of carbohydrates)	"IPR015795(Pyruvate kinase, C-terminal);IPR001697(Pyruvate kinase);IPR018209(Pyruvate kinase, active site);IPR015793(Pyruvate kinase, barrel);IPR036918(Pyruvate kinase, C-terminal domain superfamily);IPR015806(Pyruvate kinase, insert domain superfamily);IPR015813(Pyruvate/Phosphoenolpyruvate kinase-like domain superfamily);IPR040442(Pyruvate kinase-like domain superfamily);IPR011037(Pyruvate kina…	cytosol	73339.6	122196	59523.6	268044	282848	184306	165043	85019.7	245066	0.3469	down	0.018057	0.31506	yes
A0A8I5ZQC9	Gphn	GO:0005524(ATP binding);GO:0046872(metal ion binding);GO:0061598(molybdopterin adenylyltransferase activity);GO:0061599(molybdopterin molybdotransferase activity);GO:0006777(Mo-molybdopterin cofactor biosynthetic process)	-	-	"IPR036425(MoaB/Mog-like domain superfamily);IPR008284(Molybdenum cofactor biosynthesis, conserved site);IPR038987(Molybdopterin biosynthesis protein MoeA-like);IPR001453(MoaB/Mog domain);IPR036688(MoeA, C-terminal, domain IV superfamily);IPR005110(MoeA, N-terminal and linker domain);IPR036135(MoeA, N-terminal and linker domain superfamily);IPR005111(MoeA, C-terminal, domain IV)"	cytosol	1098.37	1286.56	971.886	1725.04	1514.61	1803.86	1400.06	1118.94	1681.17	0.6656	down	0.018245	0.31506	yes
A0A8I5YBU1	Gdi2	GO:0005737(cytoplasm);GO:0005096(GTPase activator activity);GO:0005093(Rab GDP-dissociation inhibitor activity);GO:0015031(protein transport);GO:0007264(small GTPase mediated signal transduction)	-	-	IPR036188(FAD/NAD(P)-binding domain superfamily);IPR018203(GDP dissociation inhibitor);IPR000806(Rab GDI protein)	cytosol	156011	144582	164153	183072	211737	188481	174673	154915	194430	0.7968	down	0.018342	0.31506	yes
A6J171	rCG_21556	-	-	-	IPR012446(Calcium release-activated calcium channel protein);IPR038350(Orai superfamily)	plasma membrane	2897.17	2313.28	2516.32	5099.47	3651.55	4038.02	3419.3	2575.59	4263.02	0.6042	down	0.01837	0.31506	yes
A6JCG8	Fsd2_predicted rCG_24557	-	-	-	IPR003961(Fibronectin type III);IPR013783(Immunoglobulin-like fold);IPR036116(Fibronectin type III superfamily)	nuclear	97952.8	120436	104485	71761.4	83620.1	82142.5	93399.5	107624	79174.7	1.3593	up	0.018943	0.320778	yes
A0A8I5ZX18	Hprt1	GO:0005737(cytoplasm);GO:0004422(hypoxanthine phosphoribosyltransferase activity);GO:0046872(metal ion binding);GO:0000166(nucleotide binding);GO:0032264(IMP salvage);GO:0006166(purine ribonucleoside salvage)	-	-	IPR000836(Phosphoribosyltransferase domain);IPR005904(Hypoxanthine phosphoribosyl transferase);IPR029057(Phosphoribosyltransferase-like)	cytosol	137736	110123	89024.6	60029.3	58030.5	50169	84185.5	112295	56076.3	2.0025	up	0.019523	0.320778	yes
A0A8I5ZYX0	Slc25a17 St13	GO:0016020(membrane);GO:0005778(peroxisomal membrane);GO:0015217(ADP transmembrane transporter activity);GO:0080122(AMP transmembrane transporter activity);GO:0005347(ATP transmembrane transporter activity);GO:0015228(coenzyme A transmembrane transporter activity);GO:0015230(FAD transmembrane transporter activity);GO:0044610(FMN transmembrane transporter activity);GO:0051724(NAD transmembrane tra…	-	-	"IPR034649(Hsp70-interacting protein, N-terminal);IPR041243(STI1/HOP, DP domain);IPR019734(Tetratricopeptide repeat);IPR011990(Tetratricopeptide-like helical domain superfamily);IPR006636(Heat shock chaperonin-binding)"	nuclear	139246	131233	143951	173491	215376	194389	166281	138143	194418	0.7105	down	0.019541	0.320778	yes
Q4KM66	LOC500183	-	-	-	"IPR003597(Immunoglobulin C1-set);IPR007110(Immunoglobulin-like domain);IPR036179(Immunoglobulin-like domain superfamily);IPR003006(Immunoglobulin/major histocompatibility complex, conserved site);IPR013106(Immunoglobulin V-set domain);IPR013783(Immunoglobulin-like fold);IPR003599(Immunoglobulin subtype)"	extracellular	15691	21572.7	15058.5	27156.1	36147.6	28127.8	23959	17440.8	30477.2	0.5723	down	0.019548	0.320778	yes
A0A8I5ZTK1	Ndufaf5	GO:0008168(methyltransferase activity)	-	-	IPR013216(Methyltransferase type 11);IPR029063(S-adenosyl-L-methionine-dependent methyltransferase superfamily)	mitochondria	7899.4	8535.68	9994.77	12612.6	13192.7	13651.3	10981.1	8809.95	13152.2	0.6698	down	0.019594	0.320778	yes
A0A8I6A0A3	Gsr	GO:0005737(cytoplasm);GO:0050660(flavin adenine dinucleotide binding);GO:0004362(glutathione-disulfide reductase (NADPH) activity);GO:0050661(NADP binding);GO:0045454(cell redox homeostasis);GO:0006749(glutathione metabolic process)	-	-	"IPR016156(FAD/NAD-linked reductase, dimerisation domain superfamily);IPR036188(FAD/NAD(P)-binding domain superfamily);IPR004099(Pyridine nucleotide-disulphide oxidoreductase, dimerisation domain);IPR046952(Glutathione reductase/thioredoxin reductase-like);IPR012999(Pyridine nucleotide-disulphide oxidoreductase, class I, active site);IPR001100(Pyridine nucleotide-disulphide oxidoreductase, class …	mitochondria	19522.1	16712.6	15970.3	24216.8	21213.9	24935.2	20428.5	17401.7	23455.3	0.7419	down	0.020203	0.322648	yes
A0A8L2QTS7	Epm2a	GO:0005737(cytoplasm);GO:0043231(intracellular membrane-bounded organelle);GO:0019203(carbohydrate phosphatase activity);GO:0004725(protein tyrosine phosphatase activity);GO:0008138(protein tyrosine/serine/threonine phosphatase activity);GO:2001070(starch binding);GO:0044042(glucan metabolic process);GO:0006470(protein dephosphorylation)	-	-	"IPR029021(Protein-tyrosine phosphatase-like);IPR002044(Carbohydrate binding module family 20);IPR045204(Laforin-like, dual specificity phosphatase domain);IPR020422(Dual specificity protein phosphatase domain);IPR042942(Laforin);IPR000387(Tyrosine-specific protein phosphatases domain);IPR000340(Dual specificity phosphatase, catalytic domain);IPR013783(Immunoglobulin-like fold);IPR013784(Carbohyd…	mitochondria	44724.2	43820.9	31199.9	84889.5	77329.1	82473.2	60739.5	39915	81563.9	0.4894	down	0.020235	0.322648	yes
A0A8I6GLP7	Lipe	GO:0005901(caveola);GO:0005829(cytosol);GO:0005811(lipid droplet);GO:0016298(lipase activity);GO:0008203(cholesterol metabolic process);GO:0019433(triglyceride catabolic process)	-	-	"IPR010468(Hormone-sensitive lipase, N-terminal);IPR029058(Alpha/Beta hydrolase fold);IPR013094(Alpha/beta hydrolase fold-3);IPR002168(Lipase, GDXG, putative histidine active site);IPR033140(Lipase, GDXG, putative serine active site)"	nuclear	4068.33	3443.1	4778.53	2841.01	2190.62	1896.67	3203.04	4096.65	2309.43	1.7739	up	0.020477	0.322648	yes
A6J9K4	Mrps12_predicted rCG_54523	-	-	-	"IPR005679(Ribosomal protein S12, bacterial-type);IPR006032(Ribosomal protein S12/S23);IPR012340(Nucleic acid-binding, OB-fold)"	mitochondria	3101.35	3727.13	3238.24	4640.91	4010.95	4564.5	3880.51	3355.57	4405.46	0.7617	down	0.020506	0.322648	yes
A0A9K3Y8D0	Hba-a3 GloA Hba-a1 LOC287167 rCG_33691	GO:0022627(cytosolic small ribosomal subunit);GO:0005615(extracellular space);GO:0031838(haptoglobin-hemoglobin complex);GO:0005833(hemoglobin complex);GO:0020037(heme binding);GO:0005506(iron ion binding);GO:0043177(organic acid binding);GO:0019825(oxygen binding);GO:0005344(oxygen carrier activity);GO:0044877(protein-containing complex binding);GO:0098869(cellular oxidant detoxification);GO:004…	05143(African trypanosomiasis);05144(Malaria)	-	"IPR012292(Globin/Protoglobin);IPR002338(Hemoglobin, alpha-type);IPR000971(Globin);IPR009050(Globin-like superfamily);IPR002339(Hemoglobin, pi)"	cytosol	54322.2	61015.3	50280.9	139076	247679	291676	140675	55206.1	226144	0.2441	down	0.020765	0.322648	yes
A6JM11	rCG_55725	-	-	-	"IPR036361(SAP domain superfamily);IPR019345(ARMET, C-terminal);IPR045332(ARMET, N-terminal);IPR045333(ARMET-like)"	extracellular	42204.2	52796.3	40753.9	77127.6	77682.3	59002.7	58261.2	45251.4	71270.9	0.6349	down	0.020769	0.322648	yes
A0A8I5Y7E4	Ska3	GO:0005737(cytoplasm);GO:0000940(outer kinetochore);GO:0005819(spindle);GO:0007059(chromosome segregation)	-	-	IPR033341(Spindle and kinetochore-associated protein 3)	mitochondria	290643	411520	379106	184131	162669	100910	254830	360423	149237	2.4151	up	0.02086	0.322648	yes
A6ITD3	Cdc42 rCG_30886	-	-	-	IPR001806(Small GTPase);IPR027417(P-loop containing nucleoside triphosphate hydrolase);IPR003578(Small GTPase Rho);IPR037874(Cdc42);IPR005225(Small GTP-binding protein domain)	cytosol	483269	490354	438854	363883	356821	295486	404778	470826	338730	1.39	up	0.020973	0.322648	yes
A6KNA2	rCG_63091 rCG_63128	-	-	-	IPR007125(Histone H2A/H2B/H3);IPR000558(Histone H2B);IPR009072(Histone-fold)	nuclear	6643.17	5684.85	5565.79	3373.65	3006.66	4296.2	4761.72	5964.6	3558.84	1.676	up	0.021052	0.322648	yes
A0A8I5ZXF9	Appl1	GO:0005737(cytoplasm);GO:0031410(cytoplasmic vesicle);GO:0005829(cytosol);GO:0005769(early endosome);GO:0031901(early endosome membrane);GO:0032009(early phagosome);GO:0005768(endosome);GO:0010008(endosome membrane);GO:0098978(glutamatergic synapse);GO:0097708(intracellular vesicle);GO:0044354(macropinosome);GO:0016020(membrane);GO:0005634(nucleus);GO:0005886(plasma membrane);GO:0098794(postsynap…	-	-	"IPR011993(PH-like domain superfamily);IPR001849(Pleckstrin homology domain);IPR004148(BAR domain);IPR006020(PTB/PI domain);IPR027267(AH/BAR domain superfamily);IPR047237(DCC-interacting protein 13-alpha/beta, PTB domain);IPR047236(DCC-interacting protein 13-alpha/beta, PH domain);IPR047181(DCC-interacting protein 13-alpha/beta)"	cytosol	3979.48	3160.12	4309.7	6043.09	5530.23	6511.8	4922.4	3816.43	6028.37	0.6331	down	0.021724	0.326183	yes
A0A8I5ZMA1	Eno2	GO:0000015(phosphopyruvate hydratase complex);GO:0000287(magnesium ion binding);GO:0004634(phosphopyruvate hydratase activity);GO:0006096(glycolytic process)	-	-	"IPR036849(Enolase-like, C-terminal domain superfamily);IPR020811(Enolase, N-terminal);IPR000941(Enolase);IPR029017(Enolase-like, N-terminal);IPR020810(Enolase, C-terminal TIM barrel domain);IPR020809(Enolase, conserved site)"	cytosol	291111	433193	247056	1.15822e+06	1.26733e+06	600525	666238	323787	1.00869e+06	0.321	down	0.021994	0.326183	yes
A0A8I5Y747	Ncl	GO:0005730(nucleolus);GO:0003677(DNA binding);GO:0003723(RNA binding)	-	-	"IPR012677(Nucleotide-binding alpha-beta plait domain superfamily);IPR000504(RNA recognition motif domain);IPR035979(RNA-binding domain superfamily);IPR034235(Nucleolin, RNA recognition motif 4);IPR034233(Nucleolin, RNA recognition motif 2);IPR034234(Nucleolin, RNA recognition motif 3);IPR034230(Nucleolin, RNA recognition motif 1)"	nuclear	87019.1	76904.3	70738.2	57963.5	63636.1	54669.4	68488.4	78220.5	58756.3	1.3313	up	0.022152	0.326183	yes
A0A8I5ZTF9	Akr1b1	GO:0016491(oxidoreductase activity)	-	-	"IPR020471(Aldo-keto reductase);IPR023210(NADP-dependent oxidoreductase domain);IPR018170(Aldo/keto reductase, conserved site);IPR036812(NADP-dependent oxidoreductase domain superfamily)"	cytosol	442083	599558	549949	807543	1.00419e+06	734281	689600	530530	848669	0.6251	down	0.022403	0.326183	yes
A0A0G2K9Z3	Nucb1	GO:0005793(endoplasmic reticulum-Golgi intermediate compartment);GO:0005794(Golgi apparatus);GO:0005509(calcium ion binding)	-	-	"IPR011992(EF-hand domain pair);IPR018247(EF-Hand 1, calcium-binding site);IPR002048(EF-hand domain);IPR040250(Nucleobindin)"	extracellular	43669.3	42188.2	37902.5	53590.8	55085.3	47273.4	46618.3	41253.4	51983.2	0.7936	down	0.022449	0.326183	yes
A0A0G2K2B3	Khsrp	GO:0010494(cytoplasmic stress granule);GO:0005654(nucleoplasm);GO:0003729(mRNA binding);GO:0006402(mRNA catabolic process);GO:0006355(regulation of DNA-templated transcription);GO:2000628(regulation of miRNA metabolic process)	-	-	"IPR036612(K Homology domain, type 1 superfamily);IPR047370(Far upstream element-binding protein 2, third type I K homology domain);IPR004087(K Homology domain);IPR015096(Far upstream element-binding protein, C-terminal);IPR004088(K Homology domain, type 1);IPR047369(Far upstream element-binding protein 2, second type I K homology domain);IPR047371(Far upstream element-binding protein 2, fourth t…	cyto_nucl	41247.6	36432.9	36442.1	29051.1	31100.4	33058.5	34555.4	38040.9	31070	1.2244	up	0.02258	0.326183	yes
A0A8I5ZT96	Sqor	"GO:0005739(mitochondrion);GO:0071949(FAD binding);GO:0070224(sulfide:quinone oxidoreductase activity);GO:0070813(hydrogen sulfide metabolic process);GO:0070221(sulfide oxidation, using sulfide:quinone oxidoreductase)"	-	-	IPR015904(Sulphide quinone-reductase);IPR023753(FAD/NAD(P)-binding domain);IPR036188(FAD/NAD(P)-binding domain superfamily)	mitochondria	18410.5	12125	18681.6	9043.19	6058.44	9183	12250.3	16405.7	8094.88	2.0267	up	0.02308	0.326183	yes
A0A8L2Q6N7	Caprin1	GO:0005737(cytoplasm);GO:0003723(RNA binding);GO:0030154(cell differentiation);GO:0017148(negative regulation of translation)	-	-	IPR028816(Caprin);IPR041637(Caprin-1 dimerization domain);IPR022070(Cytoplasmic activation/proliferation-associated protein-1 C term)	nuclear	21263.3	20129.4	20329.7	26354.4	31981.8	27594.6	24608.9	20574.1	28643.6	0.7183	down	0.02317	0.326183	yes
A6I7I4	Prkcdbp rCG_40054	-	-	-	IPR026752(Cavin family)	cytosol	85636.3	73896.7	85015.7	51220.1	52832.4	65757.5	69059.8	81516.2	56603.3	1.4401	up	0.023239	0.326183	yes
A0A8I6GLQ7	Rabggtb	GO:0005968(Rab-protein geranylgeranyltransferase complex);GO:0046872(metal ion binding);GO:0004663(Rab geranylgeranyltransferase activity);GO:0018344(protein geranylgeranylation)	-	-	IPR008930(Terpenoid cyclases/protein prenyltransferase alpha-alpha toroid);IPR001330(PFTB repeat);IPR045089(Prenyltransferase subunit beta);IPR026873(Geranylgeranyl transferase type-2 subunit beta)	cytosol	54767.4	61842.2	61609.5	73304.8	78151.3	67667.7	66223.8	59406.4	73041.3	0.8133	down	0.023251	0.326183	yes
A0A0G2JVV5	Usp14	GO:0009986(cell surface);GO:0031410(cytoplasmic vesicle);GO:0000502(proteasome complex);GO:0045202(synapse);GO:0004843(cysteine-type deubiquitinase activity);GO:0004866(endopeptidase inhibitor activity);GO:0061578(K63-linked deubiquitinase activity);GO:0070628(proteasome binding);GO:0007268(chemical synaptic transmission);GO:1903070(negative regulation of ER-associated ubiquitin-dependent protein…	-	-	"IPR028889(Ubiquitin specific protease domain);IPR018200(Ubiquitin specific protease, conserved site);IPR019954(Ubiquitin conserved site);IPR029071(Ubiquitin-like domain superfamily);IPR001394(Peptidase C19, ubiquitin carboxyl-terminal hydrolase);IPR000626(Ubiquitin-like domain);IPR038765(Papain-like cysteine peptidase superfamily);IPR044635(Ubiquitin carboxyl-terminal hydrolase 14-like)"	nuclear	184313	179761	223666	139991	153693	131837	168877	195913	141840	1.3812	up	0.023628	0.326183	yes
A0A8I6AIM5	Gstm1	GO:0004364(glutathione transferase activity);GO:0042802(identical protein binding)	-	-	"IPR036249(Thioredoxin-like superfamily);IPR004045(Glutathione S-transferase, N-terminal);IPR003081(Glutathione S-transferase, Mu class);IPR036282(Glutathione S-transferase, C-terminal domain superfamily);IPR004046(Glutathione S-transferase, C-terminal);IPR040079(Glutathione transferase family);IPR010987(Glutathione S-transferase, C-terminal-like)"	cytosol	20438.1	17442.7	12131.5	7474.91	10046.1	6223.25	12292.7	16670.7	7914.73	2.1063	up	0.023893	0.326183	yes
A0A0G2JSI1	Aldh9a1	"GO:0005829(cytosol);GO:0016620(oxidoreductase activity, acting on the aldehyde or oxo group of donors, NAD or NADP as acceptor);GO:0009437(carnitine metabolic process)"	"00010(Glycolysis / Gluconeogenesis);00053(Ascorbate and aldarate metabolism);00071(Fatty acid degradation);00280(Valine, leucine and isoleucine degradation);00310(Lysine degradation);00330(Arginine and proline metabolism);00340(Histidine metabolism);00380(Tryptophan metabolism);00410(beta-Alanine metabolism);00561(Glycerolipid metabolism);00620(Pyruvate metabolism);01100(Metabolic pathways);0493…	-	"IPR029510(Aldehyde dehydrogenase, glutamic acid active site);IPR015590(Aldehyde dehydrogenase domain);IPR016161(Aldehyde/histidinol dehydrogenase);IPR016162(Aldehyde dehydrogenase, N-terminal);IPR016160(Aldehyde dehydrogenase, cysteine active site);IPR016163(Aldehyde dehydrogenase, C-terminal)"	mitochondria	374750	373350	323299	613073	605623	461025	458520	357133	559907	0.6378	down	0.023974	0.326183	yes
A0A0G2K1G1	Slc41a3	GO:0016020(membrane);GO:0022890(inorganic cation transmembrane transporter activity);GO:0008324(monoatomic cation transmembrane transporter activity);GO:0030001(metal ion transport)	-	-	"IPR036739(SLC41A/MgtE divalent cation transporters, integral membrane domain superfamily);IPR006667(SLC41A/MgtE, integral membrane domain);IPR045349(SLC41A divalent cation transporter)"	plasma membrane	9120.66	11424.4	11250.9	14331.4	16150.4	13766.1	12674	10598.6	14749.3	0.7186	down	0.02426	0.326183	yes
A0A8I5XVF9	Sec11a	GO:0005787(signal peptidase complex);GO:0004252(serine-type endopeptidase activity);GO:0006465(signal peptide processing)	-	-	"IPR019758(Peptidase S26A, signal peptidase I, conserved site);IPR001733(Peptidase S26B);IPR019756(Peptidase S26A, signal peptidase I, serine active site);IPR015927(Peptidase S24/S26A/S26B/S26C);IPR019533(Peptidase S26);IPR036286(LexA/Signal peptidase-like superfamily)"	cytosol	23650.9	23212.8	18619.3	13565.6	15498.5	16744.4	18548.6	21827.7	15269.5	1.4295	up	0.024392	0.326183	yes
A6HW34	rCG_28558	-	-	-	"IPR013154(Alcohol dehydrogenase-like, N-terminal);IPR014183(Alcohol dehydrogenase class III);IPR036291(NAD(P)-binding domain superfamily);IPR002328(Alcohol dehydrogenase, zinc-type, conserved site);IPR013149(Alcohol dehydrogenase-like, C-terminal);IPR011032(GroES-like superfamily)"	cytosol	74914.4	69950.7	82463	92036.9	91295.8	99629.3	85048.4	75776	94320.7	0.8034	down	0.024698	0.326183	yes
A6J3X1	rCG_57928	-	-	-	"IPR002119(Histone H2A);IPR009072(Histone-fold);IPR032454(Histone H2A, C-terminal domain);IPR007125(Histone H2A/H2B/H3);IPR032458(Histone H2A conserved site)"	nuclear	373939	301686	258391	206853	187348	139719	244656	311339	177973	1.7494	up	0.024734	0.326183	yes
A6KIE5	RGD1560062_predicted rCG_19976	-	-	-	"IPR009254(Laminin alpha, domain I);IPR010307(Laminin domain II);IPR002049(Laminin-type EGF domain);IPR013320(Concanavalin A-like lectin/glucanase domain superfamily);IPR001791(Laminin G domain);IPR000742(EGF-like domain)"	extracellular	28083.2	30999.4	32707	23425.3	24455.5	26637.8	27718	30596.6	24839.5	1.2318	up	0.024767	0.326183	yes
A0A0G2JSY3	Nln	GO:0046872(metal ion binding);GO:0004222(metalloendopeptidase activity);GO:0006508(proteolysis)	04614(Renin-angiotensin system)	-	"IPR024080(Neurolysin/Thimet oligopeptidase, N-terminal);IPR024077(Neurolysin/Thimet oligopeptidase, domain 2);IPR045090(Peptidase M3A/M3B);IPR001567(Peptidase M3A/M3B catalytic domain);IPR024079(Metallopeptidase, catalytic domain superfamily)"	mitochondria	65423.2	56249.9	62636.4	48840.7	53107.8	45289	55257.8	61436.5	49079.2	1.2518	up	0.025015	0.326183	yes
A0A8I5XW32	LOC688682 Snurf-ps2	GO:0016607(nuclear speck);GO:1990904(ribonucleoprotein complex);GO:0003723(RNA binding)	-	-	"IPR017131(Small ribonucleoprotein associated, SmB/SmN);IPR001163(Sm domain, eukaryotic/archaea-type);IPR047575(Sm domain);IPR010920(LSM domain superfamily)"	nuclear	13477.3	9954.79	11473.9	7336.09	7240.87	8830.33	9718.87	11635.3	7802.43	1.4912	up	0.025257	0.326183	yes
A0A096MIX6	LOC298111 LOC120102889 LOC259246 LOC298116 Mup4l2 Mup5 RGD1566134	GO:0005615(extracellular space);GO:0004866(endopeptidase inhibitor activity);GO:0005549(odorant binding);GO:0005550(pheromone binding);GO:0036094(small molecule binding)	-	-	IPR022272(Lipocalin family conserved site);IPR012674(Calycin);IPR000566(Lipocalin/cytosolic fatty-acid binding domain);IPR002345(Lipocalin);IPR002971(Major urinary protein)	extracellular	5620.42	7268.06	7311.45	10968.7	18565	12787.4	10420.2	6733.31	14107	0.4773	down	0.025271	0.326183	yes
A0A8I5ZMZ1	Fahd2a	GO:0003824(catalytic activity)	-	-	"IPR036663(Fumarylacetoacetase-like, C-terminal domain superfamily);IPR011234(Fumarylacetoacetase-like, C-terminal)"	cytosol	36724.6	40637.6	49740.4	78470.5	69146.9	115790	65085	42367.6	87802.4	0.4825	down	0.025308	0.326183	yes
A0A8I5ZU93	Cops7a	GO:0008180(COP9 signalosome);GO:0005737(cytoplasm);GO:0005634(nucleus);GO:0010387(COP9 signalosome assembly);GO:0000338(protein deneddylation)	-	-	"IPR000717(Proteasome component (PCI) domain);IPR041481(COP9 signalosome complex subunit 7, helix I);IPR045237(Eukaryotic translation initiation factor 3 subunit M eIF3m/COP9 signalosome complex subunit 7 COPS7)"	cytosol	46936.1	53534.7	48294.6	66598	69061.4	87037.7	61910.4	49588.5	74232.4	0.668	down	0.025641	0.326183	yes
A0A8L2QCF0	Mbp	GO:0043209(myelin sheath);GO:0019911(structural constituent of myelin sheath)	-	-	IPR000548(Myelin basic protein)	cytosol	238748	114792	441009	41395.5	24860	33458.4	149044	264850	33237.9	7.9683	up	0.025686	0.326183	yes
A0A0G2JX45	Ate1	GO:0005737(cytoplasm);GO:0005634(nucleus);GO:0004057(arginyltransferase activity);GO:0010498(proteasomal protein catabolic process);GO:0016598(protein arginylation)	-	-	"IPR030700(N-end rule aminoacyl transferase);IPR007471(N-end aminoacyl transferase, N-terminal);IPR007472(N-end rule aminoacyl transferase, C-terminal);IPR016181(Acyl-CoA N-acyltransferase);IPR017137(Arginine-tRNA-protein transferase 1, eukaryotic)"	cytosol	1502.94	1656.85	1560	2546.23	2108.94	2031.67	1901.1	1573.26	2228.94	0.7058	down	0.025801	0.326183	yes
A0A8I5ZLZ9	Nckap1	-	04810(Regulation of actin cytoskeleton);05132(Salmonella infection)	-	IPR019137(Nck-associated protein 1)	nuclear	3236.51	2650.96	2468.61	3867.3	4182.87	4321.51	3454.63	2785.36	4123.89	0.6754	down	0.026006	0.326183	yes
B6ID08	Mt2A	GO:0005737(cytoplasm);GO:0005634(nucleus);GO:0046870(cadmium ion binding);GO:0008270(zinc ion binding);GO:0048143(astrocyte activation);GO:0071276(cellular response to cadmium ion);GO:0036018(cellular response to erythropoietin);GO:0036016(cellular response to interleukin-3);GO:0071294(cellular response to zinc ion);GO:0010273(detoxification of copper ion);GO:0006882(intracellular zinc ion homeos…	04978(Mineral absorption)	-	"IPR003019(Metallothionein);IPR017854(Metallothionein domain superfamily);IPR023587(Metallothionein domain superfamily, vertebrate);IPR000006(Metallothionein, vertebrate);IPR018064(Metallothionein, vertebrate, metal binding site)"	extracellular	119881	30768	29995.7	4672.11	3253.26	5042.05	32268.8	60215.1	4322.47	13.9307	up	0.026027	0.326183	yes
A0A8I6AS85	Alad	GO:0046872(metal ion binding);GO:0004655(porphobilinogen synthase activity);GO:0006782(protoporphyrinogen IX biosynthetic process)	-	-	"IPR001731(Delta-aminolevulinic acid dehydratase);IPR013785(Aldolase-type TIM barrel);IPR030656(Delta-aminolevulinic acid dehydratase, active site)"	mitochondria	17906.7	19055.4	16534.5	22359.2	21010.8	21737.5	19767.4	17832.2	21702.5	0.8217	down	0.026046	0.326183	yes
Q6LE95	-	-	-	-	-	mitochondria	5919.12	6645.29	4179.01	3075.75	2938.98	2490.65	4208.13	5581.14	2835.13	1.9686	up	0.026092	0.326183	yes
A0A8I6A3V6	Rab1b	GO:0005525(GTP binding);GO:0003924(GTPase activity)	-	-	IPR027417(P-loop containing nucleoside triphosphate hydrolase);IPR001806(Small GTPase)	cytosol	57467	51041.6	53102.1	62723.7	70091.3	76337.7	61793.9	53870.2	69717.6	0.7727	down	0.026098	0.326183	yes
A0A0G2JUN5	Impa2	GO:0008934(inositol monophosphate 1-phosphatase activity);GO:0052832(inositol monophosphate 3-phosphatase activity);GO:0052833(inositol monophosphate 4-phosphatase activity);GO:0046872(metal ion binding);GO:0006021(inositol biosynthetic process);GO:0046854(phosphatidylinositol phosphate biosynthetic process)	-	-	"IPR033942(Inositol monophosphatase);IPR000760(Inositol monophosphatase-like);IPR020583(Inositol monophosphatase, metal-binding site);IPR020552(Inositol monophosphatase, lithium-sensitive);IPR020550(Inositol monophosphatase, conserved site)"	cytosol	7062.86	5964.67	7042.8	5120.53	4825.43	5069.05	5847.56	6690.11	5005	1.3367	up	0.026368	0.326183	yes
A6KSA3	Atp5b rCG_42467	-	-	-	"IPR020003(ATPase, alpha/beta subunit, nucleotide-binding domain, active site);IPR027417(P-loop containing nucleoside triphosphate hydrolase);IPR005722(ATP synthase, F1 complex, beta subunit);IPR004100(ATPase, F1/V1/A1 complex, alpha/beta subunit, N-terminal domain);IPR036121(ATPase, F1/V1/A1 complex, alpha/beta subunit, N-terminal domain superfamily);IPR000194(ATPase, F1/V1/A1 complex, alpha/bet…	mitochondria	734576	616539	1.07698e+06	1.79165e+06	1.27555e+06	2.02193e+06	1.25287e+06	809366	1.69638e+06	0.4771	down	0.026407	0.326183	yes
A0A8I5ZR07	Acad11	"GO:0050660(flavin adenine dinucleotide binding);GO:0016627(oxidoreductase activity, acting on the CH-CH group of donors)"	-	-	"IPR009100(Acyl-CoA dehydrogenase/oxidase, N-terminal and middle domain superfamily);IPR041726(Acyl-CoA dehydrogenase family member 10/11, N-terminal);IPR002575(Aminoglycoside phosphotransferase);IPR037069(Acyl-CoA dehydrogenase/oxidase, N-terminal domain superfamily);IPR013786(Acyl-CoA dehydrogenase/oxidase, N-terminal);IPR011009(Protein kinase-like domain superfamily);IPR036250(Acyl-CoA dehydro…	nuclear	11721	8434.69	13053.6	6156.95	5226.84	6702.48	8549.26	11069.8	6028.76	1.8362	up	0.026478	0.326183	yes
A0A0G2JWX2	Lama2	"GO:0005604(basement membrane);GO:0043197(dendritic spine);GO:0031594(neuromuscular junction);GO:0042383(sarcolemma);GO:0043083(synaptic cleft);GO:0005201(extracellular matrix structural constituent);GO:0005102(signaling receptor binding);GO:0007411(axon guidance);GO:0007155(cell adhesion);GO:0032224(positive regulation of synaptic transmission, cholinergic);GO:0030155(regulation of cell adhesion…	-	-	"IPR001791(Laminin G domain);IPR002049(Laminin-type EGF domain);IPR000034(Laminin IV);IPR009254(Laminin alpha, domain I);IPR008211(Laminin, N-terminal);IPR013320(Concanavalin A-like lectin/glucanase domain superfamily);IPR009030(Growth factor receptor cysteine-rich domain superfamily);IPR010307(Laminin domain II);IPR000742(EGF-like domain)"	extracellular	207128	200465	179609	137375	123576	160017	168029	195734	140323	1.3949	up	0.026907	0.326183	yes
D4A9A3	Cenpv	GO:0005829(cytosol);GO:0000776(kinetochore);GO:0015630(microtubule cytoskeleton);GO:0030496(midbody);GO:0031965(nuclear membrane);GO:0005654(nucleoplasm);GO:0005634(nucleus);GO:0051233(spindle midzone);GO:0016846(carbon-sulfur lyase activity);GO:0046872(metal ion binding);GO:0001667(ameboidal-type cell migration);GO:0034508(centromere complex assembly);GO:0031508(pericentric heterochromatin forma…	-	-	IPR006913(CENP-V/GFA domain);IPR011057(Mss4-like superfamily)	extracellular	21044	15448.2	14793	8838.87	11105.6	11267	13749.4	17095	10403.8	1.6432	up	0.027084	0.326183	yes
A0A8I5ZZD3	Oplah	GO:0016787(hydrolase activity)	-	-	"IPR002821(Hydantoinase A/oxoprolinase);IPR045079(Oxoprolinase family);IPR029385(Speriolin, N-terminal);IPR003692(Hydantoinase B/oxoprolinase);IPR008040(Hydantoinase/oxoprolinase, N-terminal)"	nuclear	24099	27188.2	24618.7	31547.5	30943.3	31202.3	28266.5	25302	31231	0.8102	down	0.027161	0.326183	yes
A0A8I5XVU2	Cbr1l2 Cbr1 Cbr1l1 LOC102556347	"GO:0005737(cytoplasm);GO:0035003(subapical complex);GO:0004090(carbonyl reductase (NADPH) activity);GO:0016655(oxidoreductase activity, acting on NAD(P)H, quinone or similar compound as acceptor);GO:0016616(oxidoreductase activity, acting on the CH-OH group of donors, NAD or NADP as acceptor);GO:0030855(epithelial cell differentiation);GO:0008211(glucocorticoid metabolic process);GO:2000379(posi…	-	-	"IPR002347(Short-chain dehydrogenase/reductase SDR);IPR045313(Carbonyl reductase [NADPH] 1-like);IPR020904(Short-chain dehydrogenase/reductase, conserved site);IPR036291(NAD(P)-binding domain superfamily)"	cytosol	167117	146129	190562	81336.5	93724.5	123044	133652	167936	99368.4	1.69	up	0.027665	0.326183	yes
A0A8I5ZNL7	Hnrnpa3	GO:0005634(nucleus);GO:0003723(RNA binding);GO:0006397(mRNA processing);GO:0008380(RNA splicing)	-	-	"IPR000504(RNA recognition motif domain);IPR012677(Nucleotide-binding alpha-beta plait domain superfamily);IPR035979(RNA-binding domain superfamily);IPR034513(hnRNP A3, RNA recognition motif 1);IPR034516(hnRNP A1/3, RNA recognition motif 2)"	nuclear	114995	88313.9	87897.1	59149.6	64932.2	68604.2	80648.6	97068.5	64228.7	1.5113	up	0.02771	0.326183	yes
A0A8I5ZKS3	Bid	GO:0005829(cytosol);GO:0005741(mitochondrial outer membrane);GO:0006919(activation of cysteine-type endopeptidase activity involved in apoptotic process);GO:0006915(apoptotic process);GO:0043065(positive regulation of apoptotic process)	-	-	"IPR036834(Bcl-2-like superfamily);IPR010479(BH3-interacting domain death agonist);IPR020728(Apoptosis regulator, Bcl-2, BH3 motif, conserved site)"	cytosol	9443.93	8264.28	6714	5108.83	4703.3	5933.01	6694.56	8140.74	5248.38	1.5511	up	0.027842	0.326183	yes
B2RZD1	Sec61b	"GO:0005783(endoplasmic reticulum);GO:0005789(endoplasmic reticulum membrane);GO:0044322(endoplasmic reticulum quality control compartment);GO:0016020(membrane);GO:0005784(Sec61 translocon complex);GO:0048408(epidermal growth factor binding);GO:0043022(ribosome binding);GO:0031204(post-translational protein targeting to membrane, translocation);GO:0030970(retrograde protein transport, ER to cytos…	03060(Protein export);04141(Protein processing in endoplasmic reticulum);04145(Phagosome)	R-RNO-9609507(Protein localization);R-RNO-9609523(Insertion of tail-anchored proteins into the endoplasmic reticulum membrane)	IPR030671(Protein transport Sec61-beta/Sbh);IPR016482(Protein transport protein SecG/Sec61-beta/Sbh)	mitochondria	12299.5	13967	11000.9	15805.3	16064	19235	14728.6	12422.5	17034.8	0.7292	down	0.02789	0.326183	yes
A6HSN8	H1f0 rCG_60074	-	-	-	"IPR005818(Linker histone H1/H5, domain H15);IPR036390(Winged helix DNA-binding domain superfamily);IPR036388(Winged helix-like DNA-binding domain superfamily);IPR005819(Linker histone H1/H5)"	nuclear	590609	374433	423553	259982	243515	214103	351032	462865	239200	1.9351	up	0.027894	0.326183	yes
A0A0G2JU23	Apoa1	GO:0030139(endocytic vesicle);GO:0034366(spherical high-density lipoprotein particle);GO:0034361(very-low-density lipoprotein particle);GO:0001540(amyloid-beta binding);GO:0034191(apolipoprotein A-I receptor binding);GO:0045499(chemorepellent activity);GO:0015485(cholesterol binding);GO:0120020(cholesterol transfer activity);GO:0019899(enzyme binding);GO:0031072(heat shock protein binding);GO:007…	-	-	IPR000074(Apolipoprotein A/E)	mitochondria	337776	591532	330815	116627	233298	131140	290198	420041	160355	2.6194	up	0.027992	0.326183	yes
A6KSK9	Itga7 rCG_42465	-	-	-	"IPR013519(Integrin alpha beta-propellor);IPR032695(Integrin domain superfamily);IPR000413(Integrin alpha chain);IPR028994(Integrin alpha, N-terminal);IPR018184(Integrin alpha chain, C-terminal cytoplasmic region, conserved site);IPR013649(Integrin alpha-2);IPR013517(FG-GAP repeat)"	plasma membrane	78907.1	73943	65496	52831.2	54896.2	54041.7	63352.5	72782	53923.1	1.3497	up	0.028063	0.326183	yes
A0A8I6A0E5	Eif4a1 rCG_33100	GO:0005737(cytoplasm);GO:0005524(ATP binding);GO:0003725(double-stranded RNA binding);GO:0016787(hydrolase activity);GO:0003724(RNA helicase activity);GO:0003743(translation initiation factor activity);GO:0002183(cytoplasmic translational initiation)	-	-	"IPR000629(ATP-dependent RNA helicase DEAD-box, conserved site);IPR014001(Helicase superfamily 1/2, ATP-binding domain);IPR014014(RNA helicase, DEAD-box type, Q motif);IPR027417(P-loop containing nucleoside triphosphate hydrolase);IPR044728(ATP-dependent RNA helicase eIF4A, DEAD-box helicase domain);IPR001650(Helicase, C-terminal);IPR011545(DEAD/DEAH box helicase domain)"	nuclear	99559.7	80337.9	68392	46023.9	48882.9	58614.6	66968.5	82763.2	51173.8	1.6173	up	0.028075	0.326183	yes
A6KEY1	Tpm1 rCG_56696	-	-	-	"IPR000533(Tropomyosin);IPR014751(DNA repair protein XRCC4-like, C-terminal)"	cytosol	76635.6	87081	112548	41548.3	38483.7	63169	69910.9	92088.2	47733.7	1.9292	up	0.028607	0.330587	yes
A6IKP7	Pgam2 rCG_35693	-	-	-	"IPR005952(Phosphoglycerate mutase 1);IPR013078(Histidine phosphatase superfamily, clade-1);IPR029033(Histidine phosphatase superfamily);IPR001345(Phosphoglycerate/bisphosphoglycerate mutase, active site)"	cytosol	935046	1.37343e+06	951382	1.79859e+06	2.12487e+06	1.63145e+06	1.46913e+06	1.08662e+06	1.85164e+06	0.5868	down	0.02897	0.332257	yes
A0A2P1NRX4	RT1-CE4	"GO:0009897(external side of plasma membrane);GO:0005615(extracellular space);GO:0098553(lumenal side of endoplasmic reticulum membrane);GO:0030670(phagocytic vesicle membrane);GO:0042605(peptide antigen binding);GO:0005102(signaling receptor binding);GO:0002486(antigen processing and presentation of endogenous peptide antigen via MHC class I via ER pathway, TAP-independent);GO:0002476(antigen pr…	-	-	"IPR037055(MHC class I-like antigen recognition-like superfamily);IPR003006(Immunoglobulin/major histocompatibility complex, conserved site);IPR003597(Immunoglobulin C1-set);IPR010579(MHC class I, alpha chain, C-terminal);IPR001039(MHC class I alpha chain, alpha1 alpha2 domains);IPR036179(Immunoglobulin-like domain superfamily);IPR011162(MHC classes I/II-like antigen recognition protein);IPR01116…	extracellular	7874.83	4828.54	5184.08	2426.13	2409.22	2485.59	4201.4	5962.48	2440.31	2.4433	up	0.029059	0.332257	yes
A6H9I4	Lrpprc rCG_61623	-	-	-	IPR011990(Tetratricopeptide-like helical domain superfamily);IPR002885(Pentatricopeptide repeat);IPR033443(Pentacotripeptide-repeat region of PRORP);IPR033490(Leucine-rich PPR motif-containing protein)	mitochondria	80488.5	65781.8	89644.8	115015	102515	135583	98171.5	78638.4	117705	0.6681	down	0.029756	0.332881	yes
A0A8I6AJ30	Pmm2	GO:0005737(cytoplasm);GO:0005829(cytosol);GO:0043025(neuronal cell body);GO:0004615(phosphomannomutase activity);GO:0009298(GDP-mannose biosynthetic process);GO:0006013(mannose metabolic process);GO:0006487(protein N-linked glycosylation)	-	-	"IPR043169(Phosphomannomutase, cap domain);IPR005002(Phosphomannomutase);IPR036412(HAD-like superfamily);IPR006379(HAD-superfamily hydrolase, subfamily IIB);IPR023214(HAD superfamily)"	mitochondria	49199	56480.3	52386.4	148564	125555	87184.5	86561.6	52688.6	120435	0.4375	down	0.029887	0.332881	yes
A0A8I6AL95	Synj2bp	GO:0016020(membrane)	-	-	IPR001478(PDZ domain);IPR036034(PDZ superfamily)	cytosol	75428.6	78593.7	80989.1	109001	90890.5	102500	89567.1	78337.1	100797	0.7772	down	0.030029	0.332881	yes
A0A8I5ZVK8	Snx3	GO:0035091(phosphatidylinositol binding)	-	-	IPR001683(Phox homology);IPR036871(PX domain superfamily)	cyto_nucl	10099.9	10142	7923.41	13069.6	12390.7	14439.4	11344.2	9388.46	13299.9	0.7059	down	0.030353	0.332881	yes
A0A8I6A7Y8	AABR07029732.1	-	-	-	"IPR011893(Selenoprotein, Rdx-type)"	extracellular	100690	108487	85554	145134	137703	118152	115953	98243.6	133663	0.735	down	0.030425	0.332881	yes
A6IKR8	Camk2b rCG_35898	-	-	-	"IPR013543(Calcium/calmodulin-dependent protein kinase II, association-domain);IPR017441(Protein kinase, ATP binding site);IPR000719(Protein kinase domain);IPR011009(Protein kinase-like domain superfamily);IPR032710(NTF2-like domain superfamily);IPR008271(Serine/threonine-protein kinase, active site)"	cytosol	121151	123287	123450	180192	195028	155775	149814	122629	176998	0.6928	down	0.030478	0.332881	yes
A0A8I6AE98	Nme1	GO:0005524(ATP binding);GO:0004550(nucleoside diphosphate kinase activity);GO:0006241(CTP biosynthetic process);GO:0006183(GTP biosynthetic process);GO:0016310(phosphorylation);GO:0006228(UTP biosynthetic process)	-	-	"IPR001564(Nucleoside diphosphate kinase);IPR036850(Nucleoside diphosphate kinase-like domain superfamily);IPR023005(Nucleoside diphosphate kinase, active site);IPR034907(Nucleoside diphosphate kinase-like domain)"	cytoskeletal	21099.7	20043.2	17374.7	23356.6	26878.7	24509.9	22210.5	19505.9	24915.1	0.7829	down	0.0305	0.332881	yes
A6J0P5	Phkg1 rCG_21140	-	-	-	"IPR000719(Protein kinase domain);IPR011009(Protein kinase-like domain superfamily);IPR002291(Phosphorylase kinase, gamma catalytic subunit);IPR017441(Protein kinase, ATP binding site);IPR008271(Serine/threonine-protein kinase, active site)"	cytosol	86245.9	145446	81370.8	215812	267904	188901	164280	104354	224206	0.4654	down	0.031142	0.33818	yes
A0A8I5ZYC2	Slc44a2	GO:0005886(plasma membrane);GO:0015651(quaternary ammonium group transmembrane transporter activity);GO:1901702(salt transmembrane transporter activity)	-	-	IPR007603(Choline transporter-like)	plasma membrane	22937.3	21837.8	22188.5	18498.1	15774.6	18210.8	19907.9	22321.2	17494.5	1.2759	up	0.031966	0.344212	yes
A0A0G2K5F1	Macrod1	-	-	-	IPR002589(Macro domain);IPR043472(Macro domain-like)	mitochondria	423359	472359	635609	349222	290046	273393	407331	510442	304220	1.6779	up	0.032016	0.344212	yes
A0A0G2JUF3	Ppp2r3a rCG_25578	GO:0000159(protein phosphatase type 2A complex);GO:0005509(calcium ion binding);GO:0019888(protein phosphatase regulator activity);GO:0006470(protein dephosphorylation)	-	-	"IPR002048(EF-hand domain);IPR011992(EF-hand domain pair);IPR041534(PP2A regulatory subunit B'', EF-hand domain);IPR018247(EF-Hand 1, calcium-binding site)"	extracellular	7223.55	7288.05	7291.74	5702.3	4855	5732.21	6348.81	7267.78	5429.83	1.3385	up	0.032264	0.345161	yes
A6JT83	Phpt1_predicted rCG_45807	-	-	-	IPR038596(Janus superfamily);IPR007702(Janus)	cytosol	342277	364965	335755	403043	492416	453906	398727	347666	449788	0.773	down	0.032984	0.346835	yes
Q5VLR6	-	-	-	-	"IPR013783(Immunoglobulin-like fold);IPR036179(Immunoglobulin-like domain superfamily);IPR007110(Immunoglobulin-like domain);IPR013106(Immunoglobulin V-set domain);IPR003597(Immunoglobulin C1-set);IPR013151(Immunoglobulin);IPR003006(Immunoglobulin/major histocompatibility complex, conserved site);IPR003599(Immunoglobulin subtype)"	extracellular	35286.9	58458	41381.4	22852.1	17125.9	9746.61	30808.5	45042.1	16574.9	2.7175	up	0.033126	0.346835	yes
A0A059NZR0	Jpt1 Hn1 rCG_34631	GO:0005737(cytoplasm);GO:0005634(nucleus)	-	-	IPR033335(Microtubule-associated protein Jupiter)	nuclear	2972.79	2895.02	3055.69	3477.37	4053.74	3582.42	3339.5	2974.5	3704.51	0.8029	down	0.033176	0.346835	yes
A0A0G2JSH9	Prdx2	GO:0008379(thioredoxin peroxidase activity);GO:0002357(defense response to tumor cell);GO:0097191(extrinsic apoptotic signaling pathway);GO:0042744(hydrogen peroxide catabolic process);GO:2001240(negative regulation of extrinsic apoptotic signaling pathway in absence of ligand);GO:0031665(negative regulation of lipopolysaccharide-mediated signaling pathway);GO:0032088(negative regulation of NF-ka…	-	-	"IPR036249(Thioredoxin-like superfamily);IPR019479(Peroxiredoxin, C-terminal);IPR013766(Thioredoxin domain);IPR024706(Peroxiredoxin, AhpC-type);IPR000866(Alkyl hydroperoxide reductase subunit C/ Thiol specific antioxidant)"	cytosol	446449	427730	447549	573632	611791	732433	539931	440576	639285	0.6892	down	0.033206	0.346835	yes
A6IH50	Fabp5 rCG_41339	-	-	-	IPR012674(Calycin);IPR031259(Intracellular lipid binding protein);IPR000463(Cytosolic fatty-acid binding);IPR000566(Lipocalin/cytosolic fatty-acid binding domain)	extracellular	17319.7	11534.8	12536	6908.73	7314	7237.4	10475.1	13796.8	7153.38	1.9287	up	0.033223	0.346835	yes
A0A8I6A2T6	Myh6	GO:0016459(myosin complex);GO:0032982(myosin filament);GO:0051015(actin filament binding);GO:0005524(ATP binding);GO:0003774(cytoskeletal motor activity)	-	-	"IPR001609(Myosin head, motor domain);IPR000048(IQ motif, EF-hand binding site);IPR002928(Myosin tail);IPR036961(Kinesin motor domain superfamily);IPR014751(DNA repair protein XRCC4-like, C-terminal);IPR004009(Myosin, N-terminal, SH3-like);IPR008989(Myosin S1 fragment, N-terminal);IPR027417(P-loop containing nucleoside triphosphate hydrolase)"	cytosol	9004.39	14172.1	8467.96	22406.8	22358.2	15907.4	15386.1	10548.2	20224.1	0.5216	down	0.033522	0.348274	yes
A0A8I6G5A2	Neb	GO:0043292(contractile fiber);GO:0030016(myofibril);GO:0032991(protein-containing complex);GO:0030018(Z disc);GO:0051015(actin filament binding);GO:0071691(cardiac muscle thin filament assembly)	-	-	"IPR000900(Nebulin repeat);IPR036028(SH3-like domain superfamily);IPR013998(Nebulin-like);IPR001452(SH3 domain);IPR035629(Nebulin, SH3 domain)"	nuclear	108818	103537	122805	150071	130916	133380	124921	111720	138122	0.8089	down	0.033882	0.35033	yes
A0A8I5ZJM6	LOC100365438	-	-	-	IPR013106(Immunoglobulin V-set domain);IPR036179(Immunoglobulin-like domain superfamily);IPR013783(Immunoglobulin-like fold);IPR007110(Immunoglobulin-like domain);IPR003599(Immunoglobulin subtype)	extracellular	1696.71	1959.82	1411.67	2140.7	2596.7	2686.39	2082	1689.4	2474.6	0.6827	down	0.034907	0.353295	yes
A0A8I6A721	Mdh1	GO:0030060(L-malate dehydrogenase activity);GO:0006108(malate metabolic process);GO:0006099(tricarboxylic acid cycle)	-	-	"IPR015955(Lactate dehydrogenase/glycoside hydrolase, family 4, C-terminal);IPR010945(Malate dehydrogenase, type 2);IPR011274(Malate dehydrogenase, NAD-dependent, cytosolic);IPR001236(Lactate/malate dehydrogenase, N-terminal);IPR036291(NAD(P)-binding domain superfamily);IPR022383(Lactate/malate dehydrogenase, C-terminal);IPR001252(Malate dehydrogenase, active site);IPR001557(L-lactate/malate dehy…	cytosol	1.23501e+06	991544	1.54632e+06	2.00476e+06	1.82822e+06	2.44426e+06	1.67502e+06	1.25762e+06	2.09241e+06	0.601	down	0.034917	0.353295	yes
A0A8J8XU90	Myh9	GO:0016459(myosin complex);GO:0051015(actin filament binding);GO:0005524(ATP binding);GO:0003774(cytoskeletal motor activity)	-	-	"IPR001609(Myosin head, motor domain);IPR004009(Myosin, N-terminal, SH3-like);IPR036961(Kinesin motor domain superfamily);IPR008989(Myosin S1 fragment, N-terminal);IPR000048(IQ motif, EF-hand binding site);IPR027417(P-loop containing nucleoside triphosphate hydrolase);IPR002928(Myosin tail)"	nuclear	226303	201609	276460	144873	164357	163652	196209	234790	157627	1.4895	up	0.035008	0.353295	yes
A0A8I6A8L3	Dnpep	GO:0004177(aminopeptidase activity);GO:0042802(identical protein binding);GO:0008237(metallopeptidase activity);GO:0008270(zinc ion binding);GO:0006508(proteolysis)	-	-	"IPR001948(Peptidase M18);IPR023358(Peptidase M18, domain 2)"	cyto_nucl	182355	162119	219578	279513	283481	249129	229362	188017	270708	0.6945	down	0.03541	0.353295	yes
A0A0G2K926	LOC297568	GO:0005615(extracellular space);GO:0004867(serine-type endopeptidase inhibitor activity);GO:0010466(negative regulation of peptidase activity)	-	-	"IPR001599(Alpha-2-macroglobulin);IPR013783(Immunoglobulin-like fold);IPR041813(Alpha-2-macroglobulin, TED domain);IPR011626(Alpha-macroglobulin-like, TED domain);IPR036595(Alpha-macroglobulin, receptor-binding domain superfamily);IPR010916(TonB box, conserved site);IPR011625(Alpha-2-macroglobulin, bait region domain);IPR002890(Macroglobulin domain);IPR041555(Macroglobulin domain MG3);IPR008930(T…	extracellular	43002.9	60507.2	46353.9	145378	545880	356082	199534	49954.7	349113	0.1431	down	0.035681	0.353295	yes
A6HNR6	Cat rCG_26716	-	-	-	"IPR040333(Catalase, clade 3);IPR011614(Catalase core domain);IPR010582(Catalase immune-responsive domain);IPR018028(Catalase, mono-functional, haem-containing);IPR024711(Catalase, mono-functional, haem-containing, clades 1 and 3);IPR020835(Catalase superfamily);IPR024708(Catalase active site);IPR002226(Catalase haem-binding site)"	cytosol	271075	174319	276945	135314	102835	151255	185290	240780	129801	1.855	up	0.035814	0.353295	yes
A6KRR9	Dnase1l1 rCG_43837	-	-	-	"IPR016202(Deoxyribonuclease I);IPR036691(Endonuclease/exonuclease/phosphatase superfamily);IPR005135(Endonuclease/exonuclease/phosphatase);IPR033125(Deoxyribonuclease I, conservied site);IPR018057(Deoxyribonuclease I, active site)"	extracellular	5952.2	6520.11	5173.71	4174.56	4126.86	4257.39	5034.14	5882.01	4186.27	1.4051	up	0.035834	0.353295	yes
A0A0G2JZN3	Atp6v1c2	"GO:0033180(proton-transporting V-type ATPase, V1 domain);GO:0042802(identical protein binding);GO:0046961(proton-transporting ATPase activity, rotational mechanism);GO:0030177(positive regulation of Wnt signaling pathway)"	-	-	"IPR004907(ATPase, V1 complex, subunit C);IPR036132(Vacuolar ATP synthase subunit C superfamily)"	cytosol	3253.53	3780.78	2830.61	4817.16	4414.69	4878.37	3995.86	3288.31	4703.41	0.6991	down	0.035984	0.353295	yes
A6IBN0	Cav3 rCG_56476	-	-	-	"IPR001612(Caveolin);IPR018361(Caveolin, conserved site)"	cytosol	296282	242575	168922	120530	114402	60253.1	167161	235926	98395.1	2.3977	up	0.036145	0.353295	yes
A0A8L2QV13	LOC103693330	GO:0005753(mitochondrial proton-transporting ATP synthase complex)	-	-	IPR009125(ATP synthase membrane subunit K)	cytosol	132867	119249	200589	300173	226015	405691	230764	150902	310626	0.4858	down	0.036164	0.353295	yes
A0A8I5ZJA1	Ppp1cb	GO:0005730(nucleolus);GO:0005654(nucleoplasm);GO:0004721(phosphoprotein phosphatase activity);GO:0051301(cell division);GO:0005977(glycogen metabolic process);GO:0048511(rhythmic process)	-	-	"IPR031675(Serine-threonine protein phosphatase, N-terminal);IPR029052(Metallo-dependent phosphatase-like);IPR006186(Serine/threonine-specific protein phosphatase/bis(5-nucleosyl)-tetraphosphatase);IPR004843(Calcineurin-like phosphoesterase domain, ApaH type)"	extracellular	136056	131581	155138	108498	113183	111559	126003	140925	111080	1.2687	up	0.036184	0.353295	yes
A0A8I5ZSD4	Erh rCG_20904	GO:0034709(methylosome);GO:0030496(midbody);GO:0005634(nucleus);GO:0008327(methyl-CpG binding);GO:0007049(cell cycle)	-	-	IPR035912(Enhancer of rudimentary superfamily);IPR000781(Enhancer of rudimentary)	cytosol	95833.5	68439.1	73468.2	55280.8	53597.9	46497.2	65519.4	79246.9	51791.9	1.5301	up	0.036255	0.353295	yes
A0JPJ7	Ola1	GO:0005737(cytoplasm);GO:0005730(nucleolus);GO:0005524(ATP binding);GO:0016887(ATP hydrolysis activity);GO:0005525(GTP binding);GO:0046872(metal ion binding);GO:0043023(ribosomal large subunit binding);GO:0046034(ATP metabolic process)	-	"R-RNO-109582(Hemostasis);R-RNO-114608(Platelet degranulation );R-RNO-76002(Platelet activation, signaling and aggregation);R-RNO-76005(Response to elevated platelet cytosolic Ca2+)"	"IPR041706(YchF, N-terminal);IPR027417(P-loop containing nucleoside triphosphate hydrolase);IPR013029(YchF, C-terminal domain);IPR012675(Beta-grasp domain superfamily);IPR004396(Ribosome-binding ATPase YchF/Obg-like ATPase 1);IPR012676(TGS-like);IPR006073(GTP binding domain);IPR031167(OBG-type guanine nucleotide-binding (G) domain);IPR023192(TGS-like domain superfamily);IPR004095(TGS)"	cytosol	241788	231463	198853	280063	279319	348944	263405	224034	302775	0.7399	down	0.036354	0.353295	yes
A0A0G2K8S9	Art3	GO:0003950(NAD+ ADP-ribosyltransferase activity);GO:0106274(NAD+-protein-arginine ADP-ribosyltransferase activity);GO:0016779(nucleotidyltransferase activity)	-	R-RNO-163125(Post-translational modification: synthesis of GPI-anchored proteins);R-RNO-392499(Metabolism of proteins);R-RNO-597592(Post-translational protein modification)	"IPR000768(NAD:arginine ADP-ribosyltransferase, ART)"	plasma membrane	163188	182433	105814	75208.4	90393.5	63592.6	113438	150478	76398.1	1.9697	up	0.03653	0.353295	yes
A0A0G2K2Y3	Erap1	GO:0016020(membrane);GO:0004177(aminopeptidase activity);GO:0008237(metallopeptidase activity);GO:0008270(zinc ion binding);GO:0006508(proteolysis)	-	-	"IPR042097(Aminopeptidase N-like , N-terminal domain superfamliy);IPR027268(Peptidase M4/M1, CTD superfamily);IPR001930(Peptidase M1, alanine aminopeptidase/leukotriene A4 hydrolase);IPR045357(Aminopeptidase N-like , N-terminal domain);IPR024571(ERAP1-like C-terminal domain);IPR014782(Peptidase M1, membrane alanine aminopeptidase);IPR034016(Aminopeptidase N-type)"	endoplasmic reticulum	3431.24	2969.71	2842.02	3626.32	4102.75	3837.22	3468.21	3080.99	3855.43	0.7991	down	0.036621	0.353295	yes
A0A0G2K4Q0	Idh3g	"GO:0005739(mitochondrion);GO:0000287(magnesium ion binding);GO:0051287(NAD binding);GO:0016616(oxidoreductase activity, acting on the CH-OH group of donors, NAD or NADP as acceptor);GO:0006099(tricarboxylic acid cycle)"	-	-	"IPR019818(Isocitrate/isopropylmalate dehydrogenase, conserved site);IPR024084(Isopropylmalate dehydrogenase-like domain);IPR004434(Isocitrate dehydrogenase NAD-dependent)"	mitochondria	128657	120627	163949	218285	184149	283354	183170	137744	228596	0.6026	down	0.036887	0.354279	yes
A0A8I6G502	Cdh13	GO:0005912(adherens junction);GO:0016342(catenin complex);GO:0005901(caveola);GO:0005737(cytoplasm);GO:0009897(external side of plasma membrane);GO:0005615(extracellular space);GO:0098982(GABA-ergic synapse);GO:0043005(neuron projection);GO:0048471(perinuclear region of cytoplasm);GO:0005886(plasma membrane);GO:0045202(synapse);GO:0055100(adiponectin binding);GO:0045296(cadherin binding);GO:00055…	-	-	IPR002126(Cadherin-like);IPR015919(Cadherin-like superfamily);IPR014868(Cadherin prodomain);IPR039808(Cadherin);IPR020894(Cadherin conserved site)	endoplasmic reticulum	428269	342600	289748	213162	221604	197212	282099	353539	210659	1.6783	up	0.037259	0.354925	yes
A0A8I5ZSP9	Kyat1	GO:0003824(catalytic activity);GO:0030170(pyridoxal phosphate binding);GO:0009058(biosynthetic process)	-	-	"IPR004839(Aminotransferase, class I/classII);IPR015422(Pyridoxal phosphate-dependent transferase, small domain);IPR015421(Pyridoxal phosphate-dependent transferase, major domain);IPR015424(Pyridoxal phosphate-dependent transferase)"	mitochondria	17360.3	18695.6	18169.2	21380.5	20978.9	24594.3	20196.5	18075	22317.9	0.8099	down	0.037419	0.354925	yes
D3Z8L7	Rras	GO:0005886(plasma membrane);GO:0019003(GDP binding);GO:0005525(GTP binding);GO:0003924(GTPase activity);GO:0044877(protein-containing complex binding);GO:0016477(cell migration);GO:0060325(face morphogenesis);GO:0002521(leukocyte differentiation);GO:0030336(negative regulation of cell migration);GO:1900148(negative regulation of Schwann cell migration);GO:0045766(positive regulation of angiogenes…	04010(MAPK signaling pathway);04014(Ras signaling pathway);04015(Rap1 signaling pathway);04024(cAMP signaling pathway);04072(Phospholipase D signaling pathway);04137(Mitophagy);04140(Autophagy);04218(Cellular senescence);04360(Axon guidance);04371(Apelin signaling pathway);04625(C-type lectin receptor signaling pathway);04810(Regulation of actin cytoskeleton);05132(Salmonella infection);05205(Pro…	R-RNO-1266738(Developmental Biology);R-RNO-373755(Semaphorin interactions);R-RNO-400685(Sema4D in semaphorin signaling);R-RNO-416550(Sema4D mediated inhibition of cell attachment and migration);R-RNO-422475(Axon guidance);R-RNO-9675108(Nervous system development)	"IPR005225(Small GTP-binding protein domain);IPR027417(P-loop containing nucleoside triphosphate hydrolase);IPR001806(Small GTPase);IPR020849(Small GTPase, Ras-type)"	nuclear	36812.5	30777.5	31329.6	23369.9	24140.4	28654.3	29180.7	32973.2	25388.2	1.2988	up	0.037447	0.354925	yes
D3ZXK7	Rnf123 Kpc1	GO:0005737(cytoplasm);GO:0046872(metal ion binding);GO:0004842(ubiquitin-protein transferase activity);GO:0016567(protein ubiquitination);GO:0051603(proteolysis involved in protein catabolic process)	-	R-RNO-1280218(Adaptive Immune System);R-RNO-168256(Immune System);R-RNO-392499(Metabolism of proteins);R-RNO-5688426(Deubiquitination);R-RNO-5689880(Ub-specific processing proteases);R-RNO-597592(Post-translational protein modification);R-RNO-983168(Antigen processing: Ubiquitination & Proteasome degradation);R-RNO-983169(Class I MHC mediated antigen processing & presentation)	"IPR003877(SPRY domain);IPR001841(Zinc finger, RING-type);IPR013320(Concanavalin A-like lectin/glucanase domain superfamily);IPR035773(Ring finger protein 123, SPRY domain);IPR001870(B30.2/SPRY domain);IPR043136(B30.2/SPRY domain superfamily);IPR045129(E3 ubiquitin-protein ligase RNF123/RSPRY1-like);IPR013083(Zinc finger, RING/FYVE/PHD-type)"	nuclear	15563.4	18967	15021.2	27246.6	28162.2	20166.5	20854.5	16517.2	25191.8	0.6557	down	0.037949	0.358113	yes
A6HJ65	Ptrf_predicted rCG_32735	-	-	-	IPR026752(Cavin family)	nuclear	502298	370145	436635	298621	272105	347309	371186	436359	306012	1.426	up	0.03815	0.358444	yes
A0A8I5ZN97	Tuba8	GO:0005737(cytoplasm);GO:0005874(microtubule);GO:0005525(GTP binding);GO:0016787(hydrolase activity);GO:0005200(structural constituent of cytoskeleton);GO:0007017(microtubule-based process)	-	-	"IPR018316(Tubulin/FtsZ, 2-layer sandwich domain);IPR002452(Alpha tubulin);IPR037103(Tubulin/FtsZ-like, C-terminal domain);IPR036525(Tubulin/FtsZ, GTPase domain superfamily);IPR000217(Tubulin);IPR008280(Tubulin/FtsZ, C-terminal);IPR017975(Tubulin, conserved site);IPR003008(Tubulin/FtsZ, GTPase domain);IPR023123(Tubulin, C-terminal)"	cyto_mito	95525.4	115133	85528.1	136829	150373	128150	118590	98728.8	138451	0.7131	down	0.038511	0.359502	yes
B6DYQ2	Gstm2 rCG_28943	GO:0004364(glutathione transferase activity);GO:0042802(identical protein binding)	00480(Glutathione metabolism);00980(Metabolism of xenobiotics by cytochrome P450);00982(Drug metabolism);00983(Drug metabolism);01100(Metabolic pathways);01524(Platinum drug resistance);05200(Pathways in cancer);05204(Chemical carcinogenesis);05207(Chemical carcinogenesis);05208(Chemical carcinogenesis);05225(Hepatocellular carcinoma);05418(Fluid shear stress and atherosclerosis)	-	"IPR010987(Glutathione S-transferase, C-terminal-like);IPR004045(Glutathione S-transferase, N-terminal);IPR003081(Glutathione S-transferase, Mu class);IPR040079(Glutathione transferase family);IPR004046(Glutathione S-transferase, C-terminal);IPR036282(Glutathione S-transferase, C-terminal domain superfamily);IPR036249(Thioredoxin-like superfamily)"	cytosol	945322	1.15759e+06	743730	521522	295704	207968	645306	948881	341731	2.7767	up	0.038724	0.359502	yes
A0A0G2K9V1	Ndufa1	GO:0005743(mitochondrial inner membrane);GO:0031966(mitochondrial membrane);GO:0005747(mitochondrial respiratory chain complex I);GO:0005739(mitochondrion);GO:0032981(mitochondrial respiratory chain complex I assembly)	-	-	"IPR017384(NADH dehydrogenase [ubiquinone] (complex I), alpha subcomplex subunit 1)"	mitochondria	4415.23	3452.57	5024.35	7272.92	6309.7	10759.1	6205.64	4297.38	8113.9	0.5296	down	0.038772	0.359502	yes
A0A8I6AM85	Rpl18a	GO:1990904(ribonucleoprotein complex);GO:0005840(ribosome);GO:0003735(structural constituent of ribosome);GO:0006412(translation)	-	-	IPR028877(50S ribosomal protein L18Ae/60S ribosomal protein L20 and L18a);IPR023573(Ribosomal protein 50S-L18Ae/60S-L20/60S-L18A)	cyto_nucl	56002.9	49881.3	57681.5	42209.6	47471.8	37967.2	48535.7	54521.9	42549.5	1.2814	up	0.039196	0.359502	yes
A0A0G2K1F2	Acacb	GO:0005739(mitochondrion);GO:0005634(nucleus);GO:0003989(acetyl-CoA carboxylase activity);GO:0005524(ATP binding);GO:0009374(biotin binding);GO:0042802(identical protein binding);GO:0046872(metal ion binding);GO:0006084(acetyl-CoA metabolic process);GO:0097009(energy homeostasis);GO:0006633(fatty acid biosynthetic process);GO:2001295(malonyl-CoA biosynthetic process);GO:0043086(negative regulatio…	-	-	"IPR013537(Acetyl-CoA carboxylase, central domain);IPR005482(Biotin carboxylase, C-terminal);IPR029045(ClpP/crotonase-like domain superfamily);IPR005481(Biotin carboxylase-like, N-terminal domain);IPR034733(Acetyl-CoA carboxylase);IPR011764(Biotin carboxylation domain);IPR000089(Biotin/lipoyl attachment);IPR013815(ATP-grasp fold, subdomain 1);IPR005479(Carbamoyl-phosphate synthetase large subunit…	plasma membrane	52032.8	38309.6	48809	31304.1	26940.9	36374.3	38961.8	46383.8	31539.8	1.4706	up	0.039343	0.359502	yes
A6JQC8	rCG_23240	-	-	-	"IPR017968(Acylphosphatase, conserved site);IPR020456(Acylphosphatase);IPR036046(Acylphosphatase-like domain superfamily);IPR001792(Acylphosphatase-like domain)"	mitochondria	854591	1.1668e+06	908035	1.3314e+06	1.53718e+06	1.40551e+06	1.20059e+06	976476	1.4247e+06	0.6854	down	0.039748	0.359502	yes
A6JEQ4	rCG_20922	-	-	-	"IPR042185(Serpin superfamily, domain 2);IPR023796(Serpin domain);IPR042178(Serpin superfamily, domain 1);IPR036186(Serpin superfamily);IPR023795(Serpin, conserved site);IPR000215(Serpin family)"	endoplasmic reticulum	8577.14	7150.24	8662.96	15039.5	32926.2	30873.3	17204.9	8130.11	26279.7	0.3094	down	0.040048	0.359502	yes
A6KEZ2	Tpm1 rCG_56696	-	-	-	"IPR000533(Tropomyosin);IPR014751(DNA repair protein XRCC4-like, C-terminal)"	cytosol	32237.5	27837.2	33451.8	19853.5	18428.9	25638.8	26241.3	31175.5	21307.1	1.4632	up	0.040066	0.359502	yes
A0A8I5ZN24	Dhrs7	"GO:0005789(endoplasmic reticulum membrane);GO:0004090(carbonyl reductase (NADPH) activity);GO:0052650(NADP-retinol dehydrogenase activity);GO:0016616(oxidoreductase activity, acting on the CH-OH group of donors, NAD or NADP as acceptor)"	-	-	"IPR002347(Short-chain dehydrogenase/reductase SDR);IPR036291(NAD(P)-binding domain superfamily);IPR020904(Short-chain dehydrogenase/reductase, conserved site)"	extracellular	42709	32479.6	30971.7	22051.9	22439.9	21305.5	28659.6	35386.8	21932.4	1.6134	up	0.040102	0.359502	yes
A0A8L2R1Q6	Hbb Hbb-b1 Hbb-b2 Hbb-bs LOC100134871	GO:0005833(hemoglobin complex);GO:0020037(heme binding);GO:0046872(metal ion binding);GO:0019825(oxygen binding);GO:0005344(oxygen carrier activity);GO:0048821(erythrocyte development);GO:0030099(myeloid cell differentiation);GO:0015671(oxygen transport);GO:0045639(positive regulation of myeloid cell differentiation);GO:0045646(regulation of erythrocyte differentiation)	-	-	"IPR002337(Hemoglobin, beta-type);IPR000971(Globin);IPR009050(Globin-like superfamily);IPR012292(Globin/Protoglobin)"	cytosol	15006.7	43062.4	48680.4	5625.09	5881.85	12762	21836.4	35583.2	8089.66	4.3986	up	0.040291	0.359502	yes
A6I9W3	rCG_39586	-	-	-	"IPR018955(Branched-chain alpha-ketoacid dehydrogenase kinase/Pyruvate dehydrogenase kinase, N-terminal);IPR036890(Histidine kinase/HSP90-like ATPase superfamily);IPR004358(Signal transduction histidine kinase-related protein, C-terminal);IPR036784(Alpha-ketoacid/pyruvate dehydrogenase kinase, N-terminal domain superfamily);IPR005467(Histidine kinase domain);IPR003594(Histidine kinase/HSP90-like …	mitochondria	12343.9	16601.1	12834.7	19074.5	18248.4	24609.5	17285.4	13926.6	20644.1	0.6746	down	0.040326	0.359502	yes
A0A8I6GMK2	Ywhab	GO:0005737(cytoplasm)	-	-	"IPR000308(14-3-3 protein);IPR036815(14-3-3 domain superfamily);IPR023409(14-3-3 protein, conserved site);IPR023410(14-3-3 domain)"	cytosol	57025.6	52027.3	60011.1	40753.6	49982.1	41760.6	50260.1	56354.7	44165.4	1.276	up	0.04056	0.359502	yes
P56571	-	GO:0005739(mitochondrion)	-	-	IPR029062(Class I glutamine amidotransferase-like)	mitochondria	388854	350186	675383	964291	803075	1.23447e+06	736044	471475	1.00061e+06	0.4712	down	0.040616	0.359502	yes
A0A8I5ZQ38	Hnrnpm	GO:0003723(RNA binding)	-	-	"IPR000504(RNA recognition motif domain);IPR024666(HnRNP M, nuclear localisation signal);IPR035979(RNA-binding domain superfamily);IPR012677(Nucleotide-binding alpha-beta plait domain superfamily)"	cytosol	56848.9	48543.2	50951.9	44057.9	41414.9	44426.7	47707.2	52114.6	43299.8	1.2036	up	0.041185	0.36138	yes
A0A8I5ZM76	Asmtl	GO:0047429(nucleoside triphosphate diphosphatase activity)	-	-	IPR003697(Nucleoside triphosphate pyrophosphatase Maf-like protein);IPR029001(Inosine triphosphate pyrophosphatase-like)	mitochondria	7808.66	8013.91	7137.19	10389.2	8547	10090.8	8664.47	7653.25	9675.69	0.791	down	0.041418	0.36138	yes
A0A0G2JXI9	ENSRNOG00000068034	GO:0000786(nucleosome);GO:0005634(nucleus);GO:0003677(DNA binding);GO:0046982(protein heterodimerization activity);GO:0030527(structural constituent of chromatin)	-	"R-RNO-110330(Recognition and association of DNA glycosylase with site containing an affected purine);R-RNO-110331(Cleavage of the damaged purine);R-RNO-157579(Telomere Maintenance);R-RNO-162582(Signal Transduction);R-RNO-1640170(Cell Cycle);R-RNO-171306(Packaging Of Telomere Ends);R-RNO-194315(Signaling by Rho GTPases);R-RNO-195258(RHO GTPase Effectors);R-RNO-195721(Signaling by WNT);R-RNO-20168…	IPR000558(Histone H2B);IPR009072(Histone-fold);IPR007125(Histone H2A/H2B/H3)	nuclear	2.00406e+06	1.58502e+06	1.70563e+06	1.18024e+06	1.37391e+06	1.45449e+06	1.55056e+06	1.7649e+06	1.33621e+06	1.3208	up	0.041547	0.36138	yes
A0A096XNM4	-	GO:0005743(mitochondrial inner membrane);GO:0045275(respiratory chain complex III);GO:0046872(metal ion binding);GO:0008121(ubiquinol-cytochrome-c reductase activity);GO:0022904(respiratory electron transport chain)	-	-	"IPR005797(Cytochrome b/b6, N-terminal);IPR005798(Cytochrome b/b6, C-terminal);IPR036150(Cytochrome b/b6, C-terminal domain superfamily);IPR027387(Cytochrome b/b6-like domain superfamily);IPR016174(Di-haem cytochrome, transmembrane);IPR030689(Cytochrome b)"	plasma membrane	12187	14827.5	18896.3	26816.9	21401.3	36713.5	21807.1	15303.6	28310.6	0.5406	down	0.04169	0.36138	yes
A0A8I6AAE7	Pxn	GO:0005938(cell cortex);GO:0005856(cytoskeleton);GO:0005925(focal adhesion);GO:0046872(metal ion binding);GO:0007155(cell adhesion)	-	-	"IPR001781(Zinc finger, LIM-type);IPR047075(Paxillin/TGFB1I1, LIM domain 1);IPR047072(Paxillin, Lim domain 2);IPR001904(Paxillin, Lim domain 4)"	nuclear	29463.3	28400	24005.7	21891.3	21339.9	16978.9	23679.9	27289.7	20070	1.3597	up	0.042085	0.362333	yes
A0A0A0MY00	Acadsb	GO:0005739(mitochondrion);GO:0003853(2-methylacyl-CoA dehydrogenase activity);GO:0050660(flavin adenine dinucleotide binding);GO:0042802(identical protein binding);GO:0016937(short-branched-chain-acyl-CoA dehydrogenase activity);GO:0006631(fatty acid metabolic process);GO:0006550(isoleucine catabolic process)	-	-	"IPR009100(Acyl-CoA dehydrogenase/oxidase, N-terminal and middle domain superfamily);IPR046373(Acyl-CoA oxidase/dehydrogenase, middle domain superfamily);IPR013786(Acyl-CoA dehydrogenase/oxidase, N-terminal);IPR006091(Acyl-CoA oxidase/dehydrogenase, middle domain);IPR009075(Acyl-CoA dehydrogenase/oxidase C-terminal);IPR006089(Acyl-CoA dehydrogenase, conserved site);IPR037069(Acyl-CoA dehydrogenas…	mitochondria	22204.7	27585.8	31421.9	21403.1	16771.9	16784.9	22695.4	27070.8	18320	1.4777	up	0.043065	0.363233	yes
A0A8I6A343	Mettl7a	GO:0005783(endoplasmic reticulum);GO:0005811(lipid droplet);GO:0016020(membrane);GO:0008168(methyltransferase activity)	-	-	IPR029063(S-adenosyl-L-methionine-dependent methyltransferase superfamily);IPR013216(Methyltransferase type 11)	extracellular	14582.3	12227	17878.8	10013.3	5963.53	9019.32	11614	14896	8332.06	1.7878	up	0.043177	0.363233	yes
A0A0A6YYM0	Acsl6	GO:0005789(endoplasmic reticulum membrane);GO:0005741(mitochondrial outer membrane);GO:0005524(ATP binding);GO:0004467(long-chain fatty acid-CoA ligase activity)	-	-	"IPR020845(AMP-binding, conserved site);IPR045311(Long-chain fatty acid CoA synthetase, eukaryotic);IPR000873(AMP-dependent synthetase/ligase domain);IPR042099(ANL, N-terminal domain)"	extracellular	26768.4	29038.6	26624.7	57655.4	58141.7	109187	51236	27477.2	74994.7	0.3664	down	0.043334	0.363233	yes
Q6P7A9	Gaa	"GO:0120282(autolysosome lumen);GO:0043202(lysosomal lumen);GO:0005765(lysosomal membrane);GO:0005764(lysosome);GO:0016020(membrane);GO:0004558(alpha-1,4-glucosidase activity);GO:0090599(alpha-glucosidase activity);GO:0030246(carbohydrate binding);GO:0032450(maltose alpha-glucosidase activity);GO:0035904(aorta development);GO:0060048(cardiac muscle contraction);GO:0002086(diaphragm contraction);G…	00052(Galactose metabolism);00500(Starch and sucrose metabolism);01100(Metabolic pathways);04142(Lysosome)	R-RNO-1430728(Metabolism);R-RNO-168249(Innate Immune System);R-RNO-168256(Immune System);R-RNO-6798695(Neutrophil degranulation);R-RNO-70221(Glycogen breakdown (glycogenolysis));R-RNO-71387(Metabolism of carbohydrates);R-RNO-8982491(Glycogen metabolism)	"IPR044913(P-type trefoil domain superfamily);IPR030459(Glycosyl hydrolases family 31, conserved site);IPR025887(Glycoside hydrolase family 31, N-terminal domain);IPR031727(Galactose mutarotase, N-terminal barrel);IPR000519(P-type trefoil domain);IPR030458(Glycosyl hydrolases family 31, active site);IPR017957(P-type trefoil, conserved site);IPR013780(Glycosyl hydrolase, all-beta);IPR011013(Galact…	extracellular	7173.46	7338.54	7121.63	8406.83	8923.51	10047	8168.49	7211.21	9125.77	0.7902	down	0.043542	0.363233	yes
A0A8I5ZUA0	Hook3 AABR07026291.1	GO:0034451(centriolar satellite);GO:0005813(centrosome);GO:0005801(cis-Golgi network);GO:0005737(cytoplasm);GO:0005829(cytosol);GO:0070695(FHF complex);GO:0000242(pericentriolar material);GO:0034452(dynactin binding);GO:0045505(dynein intermediate chain binding);GO:0045503(dynein light chain binding);GO:0042802(identical protein binding);GO:0008017(microtubule binding);GO:0031122(cytoplasmic micr…	-	-	"IPR008636(Hook, C-terminal)"	cytosol	16400	17297.5	19540.4	21660.5	20020.5	23470.5	19731.6	17746	21717.2	0.8171	down	0.043805	0.363233	yes
A6HY44	Ctsd rCG_47835	GO:0031904(endosome lumen);GO:0010008(endosome membrane);GO:0005615(extracellular space);GO:0005765(lysosomal membrane);GO:0045121(membrane raft);GO:0004190(aspartic-type endopeptidase activity);GO:0000045(autophagosome assembly);GO:1901143(insulin catabolic process);GO:0038020(insulin receptor recycling);GO:0042159(lipoprotein catabolic process);GO:0043065(positive regulation of apoptotic proces…	04071(Sphingolipid signaling pathway);04140(Autophagy);04142(Lysosome);04210(Apoptosis);04915(Estrogen signaling pathway);05152(Tuberculosis);05415(Diabetic cardiomyopathy)	-	"IPR001969(Aspartic peptidase, active site);IPR021109(Aspartic peptidase domain superfamily);IPR012848(Aspartic peptidase, N-terminal);IPR001461(Aspartic peptidase A1 family);IPR033121(Peptidase family A1 domain);IPR033144(Cathepsin D)"	extracellular	236337	196311	234504	411780	289573	308118	279437	222384	336490	0.6609	down	0.044072	0.363233	yes
A0A8I6A4F6	Prkacb	GO:0005886(plasma membrane);GO:0005524(ATP binding);GO:0004691(cAMP-dependent protein kinase activity);GO:0006468(protein phosphorylation)	-	-	"IPR000961(AGC-kinase, C-terminal);IPR017441(Protein kinase, ATP binding site);IPR008271(Serine/threonine-protein kinase, active site);IPR011009(Protein kinase-like domain superfamily);IPR000719(Protein kinase domain);IPR044109(cAMP-dependent protein kinase catalytic subunit)"	cytosol	33427.6	36323.5	28949.1	39928.6	41176.8	50295.6	38350.2	32900.1	43800.3	0.7511	down	0.04426	0.363233	yes
A0A0H2UHQ0	Slc3a2	GO:1990184(amino acid transport complex);GO:0016324(apical plasma membrane);GO:0044225(apical pole of neuron);GO:0016323(basolateral plasma membrane);GO:0009986(cell surface);GO:0005654(nucleoplasm);GO:0045202(synapse);GO:0015173(aromatic amino acid transmembrane transporter activity);GO:0003725(double-stranded RNA binding);GO:0015180(L-alanine transmembrane transporter activity);GO:0015190(L-leu…	-	-	"IPR013780(Glycosyl hydrolase, all-beta);IPR031984(Solute carrier family 3 member 2, N-terminal domain);IPR042280(4F2 cell-surface antigen heavy chain);IPR017853(Glycoside hydrolase superfamily);IPR006047(Glycosyl hydrolase, family 13, catalytic domain)"	cytosol	20709.3	22221.8	15149.8	13704.4	8360.3	11641.6	15297.9	19360.3	11235.4	1.7231	up	0.04437	0.363233	yes
A0A8I5ZQR4	AABR07068154.1	GO:0005525(GTP binding);GO:0003924(GTPase activity)	-	-	IPR027417(P-loop containing nucleoside triphosphate hydrolase);IPR001806(Small GTPase);IPR005225(Small GTP-binding protein domain)	cytosol	14116.3	15783.8	15630	19094	19668.1	24990.9	18213.8	15176.7	21251	0.7142	down	0.044727	0.363233	yes
A6HY49	Tnni2 rCG_47348	-	-	-	IPR038077(Troponin domain superfamily);IPR001978(Troponin)	nuclear	132146	214652	152349	103661	104806	67099	129119	166382	91855.2	1.8114	up	0.044826	0.363233	yes
A6KG15	rCG_42279	-	-	-	IPR009542(Signal peptidase complex subunit 1)	plasma membrane	13902.6	12701.5	10989.5	8307.79	10146.4	6980.91	10504.8	12531.2	8478.37	1.478	up	0.044995	0.363233	yes
A0A8I5ZSJ6	Arih1	GO:0005737(cytoplasm);GO:0097413(Lewy body);GO:0016604(nuclear body);GO:0005634(nucleus);GO:0000151(ubiquitin ligase complex);GO:0031624(ubiquitin conjugating enzyme binding);GO:0061630(ubiquitin protein ligase activity);GO:0031625(ubiquitin protein ligase binding);GO:0004842(ubiquitin-protein transferase activity);GO:0008270(zinc ion binding);GO:0032436(positive regulation of proteasomal ubiquit…	-	-	"IPR044066(TRIAD supradomain);IPR001841(Zinc finger, RING-type);IPR002867(IBR domain);IPR031127(E3 ubiquitin ligase RBR family);IPR013083(Zinc finger, RING/FYVE/PHD-type);IPR045840(Ariadne domain)"	nuclear	12540.5	13722.9	12348.2	15563.6	16709.7	14086.7	14161.9	12870.6	15453.3	0.8329	down	0.045569	0.363233	yes
A0A8I5YCE2	Slc27a1	GO:0006629(lipid metabolic process)	-	-	"IPR042099(ANL, N-terminal domain);IPR020845(AMP-binding, conserved site);IPR000873(AMP-dependent synthetase/ligase domain);IPR045851(AMP-binding enzyme, C-terminal domain superfamily)"	plasma membrane	82342.1	56775.9	120114	40645.2	27392.1	46225.5	62249.1	86410.5	38087.6	2.2687	up	0.045773	0.363233	yes
A6I5A6	rCG_44686	-	-	-	IPR020373(Alpha-ketoglutarate dehydrogenase component 4/YMR-31)	mitochondria	84254.3	66218.3	124414	185276	133617	237177	138493	91628.8	185357	0.4943	down	0.045877	0.363233	yes
Q5RK08	Nipsnap2 Gbas LOC498174	GO:0005737(cytoplasm);GO:0005741(mitochondrial outer membrane);GO:0005739(mitochondrion);GO:0007005(mitochondrion organization);GO:0006119(oxidative phosphorylation);GO:1901843(positive regulation of high voltage-gated calcium channel activity)	-	"R-RNO-162582(Signal Transduction);R-RNO-194315(Signaling by Rho GTPases);R-RNO-9012999(RHO GTPase cycle);R-RNO-9013407(RHOH GTPase cycle);R-RNO-9716542(Signaling by Rho GTPases, Miro GTPases and RHOBTB3)"	IPR012577(NIPSNAP);IPR011008(Dimeric alpha-beta barrel)	mitochondria	688082	672730	939710	1.15386e+06	974655	1.26645e+06	949248	766841	1.13166e+06	0.6776	down	0.046035	0.363233	yes
A0A8I5ZT48	Mapk14	GO:0005524(ATP binding);GO:0004707(MAP kinase activity);GO:0006468(protein phosphorylation)	-	-	"IPR008352(Mitogen-activated protein (MAP) kinase p38-like);IPR017441(Protein kinase, ATP binding site);IPR000719(Protein kinase domain);IPR011009(Protein kinase-like domain superfamily)"	cytosol	13861.1	17349.1	14330.4	12688.2	11738.8	10742.2	13451.6	15180.2	11723.1	1.2949	up	0.046036	0.363233	yes
A6JH90	rCG_57464	-	-	-	"IPR013078(Histidine phosphatase superfamily, clade-1);IPR005952(Phosphoglycerate mutase 1);IPR001345(Phosphoglycerate/bisphosphoglycerate mutase, active site);IPR029033(Histidine phosphatase superfamily)"	cytosol	53929	40541.9	53358.3	71058.8	73879.8	62136.3	59150.7	49276.4	69025	0.7139	down	0.046137	0.363233	yes
A0A8I5ZMC0	Fth1	GO:0008199(ferric iron binding);GO:0006879(intracellular iron ion homeostasis);GO:0006826(iron ion transport)	-	-	"IPR008331(Ferritin/DPS protein domain);IPR009078(Ferritin-like superfamily);IPR012347(Ferritin-like);IPR014034(Ferritin, conserved site);IPR001519(Ferritin);IPR009040(Ferritin-like diiron domain)"	cytosol	229353	119724	221525	100965	64796	92766.6	138188	190200	86176	2.2071	up	0.046412	0.363233	yes
A0A096MJF7	Phka1	GO:0005886(plasma membrane);GO:0005516(calmodulin binding);GO:0005977(glycogen metabolic process)	04020(Calcium signaling pathway);04910(Insulin signaling pathway);04922(Glucagon signaling pathway)	-	"IPR012341(Six-hairpin glycosidase-like superfamily);IPR011613(GH15-like domain);IPR045583(Phosphorylase b kinase regulatory subunit alpha/beta, C-terminal domain);IPR008734(Phosphorylase kinase alpha/beta subunit);IPR008928(Six-hairpin glycosidase superfamily)"	nuclear	80343.8	146769	80735	211524	259568	156302	155873	102616	209131	0.4907	down	0.046605	0.363233	yes
D3ZCF8	Abca8a Abca8	GO:0043231(intracellular membrane-bounded organelle);GO:0016020(membrane);GO:0140359(ABC-type transporter activity);GO:0005524(ATP binding);GO:0016887(ATP hydrolysis activity);GO:0042626(ATPase-coupled transmembrane transporter activity);GO:0005319(lipid transporter activity);GO:0006869(lipid transport)	-	-	"IPR017871(ABC transporter-like, conserved site);IPR027417(P-loop containing nucleoside triphosphate hydrolase);IPR003439(ABC transporter-like, ATP-binding domain);IPR003593(AAA+ ATPase domain);IPR013525(ABC-2 type transporter, transmembrane domain);IPR026082(ABC transporter A)"	plasma membrane	37975.2	46412.9	43399.9	35647.9	35847.3	31156.7	38406.7	42596	34217.3	1.2449	up	0.046745	0.363233	yes
A0A8L2Q8F1	Mtpn	-	-	-	IPR002110(Ankyrin repeat);IPR036770(Ankyrin repeat-containing domain superfamily)	cytosol	20680	14743.4	13138.6	9316.14	10815.4	8688.59	12897	16187.3	9606.71	1.685	up	0.046872	0.363233	yes
A6HIH6	Pnpo rCG_33483	-	-	-	"IPR019740(Pyridoxamine 5'-phosphate oxidase, conserved site);IPR000659(Pyridoxamine 5'-phosphate oxidase);IPR019576(Pyridoxine 5'-phosphate oxidase, dimerisation, C-terminal);IPR012349(FMN-binding split barrel);IPR011576(Pyridoxamine 5'-phosphate oxidase, putative)"	mitochondria	19894.5	17373.3	17778.2	27921.9	22890.3	21864.1	21287	18348.7	24225.4	0.7574	down	0.04689	0.363233	yes
A0A8I5ZW00	Cd59b Cd59	-	-	-	"IPR018363(CD59 antigen, conserved site);IPR045860(Snake toxin-like superfamily);IPR016054(Ly-6 antigen/uPA receptor-like)"	plasma membrane	80070.7	70783.9	87692.8	67417.6	57431.5	64674.2	71345.1	79515.8	63174.4	1.2587	up	0.046979	0.363233	yes
A0A0F7RQJ6	Ddt rCG_60846	GO:0005615(extracellular space);GO:0002020(protease binding);GO:0050729(positive regulation of inflammatory response)	-	-	"IPR014347(Tautomerase/MIF superfamily);IPR001398(Macrophage migration inhibitory factor);IPR019829(Macrophage migration inhibitory factor, conserved site)"	cytosol	11138.8	9152.14	11785	7995.07	8376.64	7502.32	9324.99	10692	7958.01	1.3435	up	0.047199	0.363233	yes
A0A8L2Q5C4	Csrp1	GO:0046872(metal ion binding)	-	-	"IPR001781(Zinc finger, LIM-type)"	nuclear	50951.5	43220.2	65937.9	31306.5	38428.4	31480.7	43554.2	53369.8	33738.6	1.5819	up	0.047232	0.363233	yes
A0A8I5ZT09	Rab35	GO:0005525(GTP binding);GO:0003924(GTPase activity)	-	-	IPR001806(Small GTPase);IPR005225(Small GTP-binding protein domain);IPR027417(P-loop containing nucleoside triphosphate hydrolase)	mitochondria	37141.5	28602	32600.2	27104.6	24491.2	23025	28827.4	32781.2	24873.6	1.3179	up	0.047232	0.363233	yes
A6HL26	Syngr2 rCG_34922	-	-	-	IPR008253(Marvel domain);IPR016579(Synaptogyrin)	plasma membrane	42775.1	49649.8	50483.1	38149.7	40315.7	31755.8	42188.2	47636	36740.4	1.2966	up	0.047555	0.363554	yes
A6HVF9	Gclm rCG_29115	-	-	-	IPR032963(Glutamate--cysteine ligase regulatory subunit);IPR036812(NADP-dependent oxidoreductase domain superfamily)	mitochondria	9360.75	8439.95	7379.9	6038.41	7132.74	5344.1	7282.64	8393.54	6171.75	1.36	up	0.04797	0.363554	yes
A0A8I6G7R6	Uchl1	GO:0004843(cysteine-type deubiquitinase activity);GO:0006511(ubiquitin-dependent protein catabolic process)	-	-	"IPR038765(Papain-like cysteine peptidase superfamily);IPR001578(Peptidase C12, ubiquitin carboxyl-terminal hydrolase);IPR036959(Peptidase C12, ubiquitin carboxyl-terminal hydrolase superfamily)"	cytosol	5179.94	5375.57	4926.85	4006.11	2891.53	2760.64	4190.11	5160.78	3219.43	1.603	up	0.048081	0.363554	yes
A0A0G2JXW4	Hnrnpc	GO:0003723(RNA binding)	03040(Spliceosome)	-	IPR000504(RNA recognition motif domain);IPR012677(Nucleotide-binding alpha-beta plait domain superfamily);IPR035979(RNA-binding domain superfamily);IPR017347(Heterogeneous nuclear ribonucleoprotein C)	nuclear	173790	151051	149270	128663	138670	112849	142382	158037	126727	1.2471	up	0.048115	0.363554	yes
A0A0G2K080	Gdpd1	GO:0016020(membrane);GO:0008081(phosphoric diester hydrolase activity);GO:0006629(lipid metabolic process)	-	-	"IPR030395(Glycerophosphodiester phosphodiesterase domain);IPR017946(PLC-like phosphodiesterase, TIM beta/alpha-barrel domain superfamily)"	plasma membrane	14473.6	15919.5	10388.9	10035.9	8255.28	6925.22	10999.7	13594	8405.48	1.6173	up	0.049023	0.368	yes
A0A8I6ACX1	LOC690000	GO:0005783(endoplasmic reticulum);GO:0031966(mitochondrial membrane);GO:0005739(mitochondrion);GO:0006915(apoptotic process);GO:0006914(autophagy);GO:0051560(mitochondrial calcium ion homeostasis);GO:0006979(response to oxidative stress)	-	-	IPR033369(Protein C19orf12)	mitochondria	3891.57	5462.88	5704.78	7856.26	6794.35	10943	6775.47	5019.74	8531.2	0.5884	down	0.049089	0.368	yes
A0A8I6AIV1	Rpl38	GO:1990904(ribonucleoprotein complex);GO:0005840(ribosome);GO:0003735(structural constituent of ribosome);GO:0006412(translation)	-	-	IPR002675(Ribosomal protein L38e);IPR038464(Ribosomal protein L38e superfamily)	cytosol	22691.5	24588.7	18946.1	25676.7	31479.3	34018.6	26233.5	22075.4	30391.5	0.7264	down	0.049358	0.368	yes
A0A8I6A6J5	Sun2	"GO:0000781(chromosome, telomeric region);GO:0000794(condensed nuclear chromosome);GO:0034993(meiotic nuclear membrane microtubule tethering complex);GO:0005635(nuclear envelope);GO:0005637(nuclear inner membrane);GO:0140444(cytoskeleton-nuclear membrane anchor activity);GO:0042802(identical protein binding);GO:0005521(lamin binding);GO:0043495(protein-membrane adaptor activity);GO:0051642(centro…	-	-	IPR012919(SUN domain);IPR040994(SUN coiled coil domain 2);IPR045119(SUN domain-containing protein 1-5)	nuclear	48031.6	50981.6	51767.2	45556.8	38180.3	38775.5	45548.8	50260.1	40837.5	1.2307	up	0.04975	0.368	yes
A0A8L2Q4Z6	Adhfe1	GO:0005739(mitochondrion);GO:0004022(alcohol dehydrogenase (NAD+) activity);GO:0046872(metal ion binding)	-	-	"IPR001670(Alcohol dehydrogenase, iron-type/glycerol dehydrogenase GldA);IPR042157(Hydroxyacid-oxoacid transhydrogenase);IPR039697(Iron-type alcohol dehydrogenase-like)"	extracellular	47827.4	40643.9	50384.6	37979.7	25594.3	29047.5	38579.6	46285.3	30873.8	1.4992	up	0.049813	0.368	yes
