# Supplementary material for: Proteomic analysis confirmed that the occurrence of diabetic sarcopenia is related to autophagy and apoptosis
Source: Front Endocrinol (Lausanne). 2026 Jan 5;16:1656035. doi: 10.3389/fendo.2025.1656035 (PMC12812756; doi:10.3389/fendo.2025.1656035)
Supplement: Supplementary file 2 [file Table2.xlsx]

## Sheet: result.DMVSN
GO_ID	GO_Term	GO_Category	IDs	S	TS	B	TB	Rich.Factor	P.value	Sig.Sign.P	Q.value	Sig.Sign.Q
GO:0030527	structural constituent of chromatin	Molecular Function	A0A8I5ZYY0, A0A140TAB4, A0A0A0MXW3, A0A8I6A289, D3ZBN0, A0A0G2JXI9	6	273	89	93038	0.0674	2.86212e-07	****	0.000281347	***
GO:0000786	nucleosome	Cellular Component	A0A8I5ZYY0, A0A140TAB4, A0A0A0MXW3, A0A8I6A289, D3ZBN0, A0A0G2JXI9	6	273	174	93038	0.0345	1.41296e-05	****	0.00540055	**
GO:0008541	proteasome regulatory particle, lid subcomplex	Cellular Component	A0A0G2JZJ1, A6HIT6, A0A8I6A4T8	3	273	17	93038	0.1765	1.64819e-05	****	0.00540055	**
GO:0016616	oxidoreductase activity, acting on the CH-OH group of donors, NAD or NADP as acceptor	Molecular Function	A0A8I6AMM2, A0A8I5XVU2, A0A0G2K4Q0, A0A8I5ZN24	4	273	74	93038	0.0541	7.09903e-05	****	0.0174459	*
GO:0005977	glycogen metabolic process	Biological Process	A0A9K3Y8H8, A0A8I5ZJA1, Q6P7A9, A0A096MJF7	4	273	82	93038	0.0488	0.000105944	***	0.0208286	*
GO:0022624	proteasome accessory complex	Cellular Component	A0A0G2JZJ1, A6HIT6, A0A8I6A4T8	3	273	35	93038	0.0857	0.000152555	***	0.0249936	*
GO:0043259	laminin-10 complex	Cellular Component	F1MAA7, A0A8I5ZQ25	2	273	7	93038	0.2857	0.000178409	***	0.0250537	*
GO:0005606	laminin-1 complex	Cellular Component	F1MAA7, A0A8I5ZQ25	2	273	8	93038	0.25	0.000237417	***	0.0272254	*
GO:0000502	proteasome complex	Cellular Component	A0A0G2JZJ1, A6HIT6, A0A8I6A4T8, A0A0G2JVV5	4	273	106	93038	0.0377	0.000284763	***	0.0272254	*
GO:0042744	hydrogen peroxide catabolic process	Biological Process	A0A0G2K3Z9, A0A9K3Y8D0, A0A0G2JSH9	3	273	44	93038	0.0682	0.000302734	***	0.0272254	*
GO:0055096	low-density lipoprotein particle mediated signaling	Biological Process	A0A096MJ39, A0A8I6G502	2	273	9	93038	0.2222	0.000304658	***	0.0272254	*
GO:0070508	cholesterol import	Biological Process	A0A096MJ39, A0A0G2JU23	2	273	10	93038	0.2	0.000380084	***	0.0311353	*
GO:0043208	glycosphingolipid binding	Molecular Function	F1MAA7, A0A8I5ZQ25	2	273	11	93038	0.1818	0.000463647	***	0.0341162	*
GO:0061136	regulation of proteasomal protein catabolic process	Biological Process	A0A8I6AJ04, A0A0G2JZJ1, A0A0G2JVV5	3	273	54	93038	0.0556	0.00055483	***	0.0341162	*
GO:0008379	thioredoxin peroxidase activity	Molecular Function	A0A0G2K3Z9, A0A0G2JSH9	2	273	12	93038	0.1667	0.000555299	***	0.0341162	*
GO:0009298	GDP-mannose biosynthetic process	Biological Process	A0A8I6AKP8, A0A8I6AJ30	2	273	12	93038	0.1667	0.000555299	***	0.0341162	*
GO:0010387	COP9 signalosome assembly	Biological Process	A0A8I5ZZ15, A0A8I5ZU93	2	273	13	93038	0.1538	0.000654991	***	0.0373681	*
GO:0004177	aminopeptidase activity	Molecular Function	A0A8I6ASW2, A0A8I6A8L3, A0A0G2K2Y3	3	273	58	93038	0.0517	0.000684259	***	0.0373681	*
GO:0005787	signal peptidase complex	Cellular Component	A0A8I5ZXN5, A0A8I5XVF9	2	273	14	93038	0.1429	0.000762676	***	0.0394584	*
GO:0006163	purine nucleotide metabolic process	Biological Process	F1LRV6, A0A8I5ZTN5	2	273	16	93038	0.125	0.00100184	**	0.0492402	*
GO:0019430	removal of superoxide radicals	Biological Process	A0A0G2K3Z9, A0A0G2JSH9	2	273	19	93038	0.1053	0.00141934	**	0.0634189	ns
GO:0005838	proteasome regulatory particle	Cellular Component	A6HIT6, A0A8I6A4T8	2	273	19	93038	0.1053	0.00141934	**	0.0634189	ns
GO:0007263	nitric oxide mediated signal transduction	Biological Process	A0A096MJ39, B6ID08	2	273	20	93038	0.1	0.001574	**	0.0672713	ns
GO:0000338	protein deneddylation	Biological Process	A0A8I5ZZ15, A0A8I5ZU93	2	273	22	93038	0.0909	0.00190626	**	0.0780772	ns
GO:0004090	carbonyl reductase (NADPH) activity	Molecular Function	A0A8I5XVU2, A0A8I5ZN24	2	273	24	93038	0.0833	0.00226881	**	0.0892097	ns
GO:0006013	mannose metabolic process	Biological Process	A0A0G2JWT2, A0A8I6AJ30	2	273	25	93038	0.08	0.00246134	**	0.0930452	ns
GO:0031204	post-translational protein targeting to membrane, translocation	Biological Process	A0A8I6A8V9, B2RZD1	2	273	26	93038	0.0769	0.0026613	**	0.0930452	ns
GO:0009166	nucleotide catabolic process	Biological Process	A0A8I6AV15	1	273	1	93038	1	0.00293428	**	0.0930452	ns
GO:0044042	glucan metabolic process	Biological Process	A0A8L2QTS7	1	273	1	93038	1	0.00293428	**	0.0930452	ns
GO:0016846	carbon-sulfur lyase activity	Molecular Function	D4A9A3	1	273	1	93038	1	0.00293428	**	0.0930452	ns
GO:0032450	maltose alpha-glucosidase activity	Molecular Function	Q6P7A9	1	273	1	93038	1	0.00293428	**	0.0930452	ns
GO:0006099	tricarboxylic acid cycle	Biological Process	A0A8I6AMM2, A0A8I6A721, A0A0G2K4Q0	3	273	100	93038	0.03	0.00327541	**	0.0955638	ns
GO:0008081	phosphoric diester hydrolase activity	Molecular Function	Q4V7D9, A0A0G2K080	2	273	29	93038	0.069	0.00330536	**	0.0955638	ns
GO:0030194	positive regulation of blood coagulation	Biological Process	A0A096MJ39, A0A0G2JSH9	2	273	29	93038	0.069	0.00330536	**	0.0955638	ns
GO:0006465	signal peptide processing	Biological Process	A0A8I5ZXN5, A0A8I5XVF9	2	273	31	93038	0.0645	0.0037711	**	0.10029	ns
GO:0015671	oxygen transport	Biological Process	A0A9K3Y8D0, A0A8L2R1Q6	2	273	31	93038	0.0645	0.0037711	**	0.10029	ns
GO:0007162	negative regulation of cell adhesion	Biological Process	A0A8I6ASH2, A0A8I5ZQ25, A0A8I6G502	3	273	107	93038	0.028	0.00396052	**	0.10029	ns
GO:0043083	synaptic cleft	Cellular Component	F1MAA7, A0A0G2JWX2	2	273	32	93038	0.0625	0.00401475	**	0.10029	ns
GO:0030169	low-density lipoprotein particle binding	Molecular Function	A0A096MJ39, A0A8I6G502	2	273	33	93038	0.0606	0.00426553	**	0.10029	ns
GO:0042802	identical protein binding	Molecular Function	A0A0G2JZ38, A0A8I5ZMS1, A0A8I5ZTN5, A0A140TAE0, A0A0G2K9V6, A0A0G2JZ52, A0A9K3Y8H8, A0A8I5ZXF9, A0A8I6AIM5, A0A0G2JU23, A0A8I6A8L3, A0A0G2JZN3, A0A8I6G502, B6DYQ2, A0A0G2K1F2, A0A0A0MY00, A0A8I5ZUA0, A0A8I6A6J5	18	273	3076	93038	0.0059	0.00465275	**	0.10029	ns
GO:0005604	basement membrane	Cellular Component	F1MAA7, A0A8I6ASH2, A0A8I5ZQ25, A0A0G2JWX2	4	273	230	93038	0.0174	0.00490695	**	0.10029	ns
GO:0046872	metal ion binding	Molecular Function	F1LRV6, A0A8I6AV15, A0A8I6ASY3, A0A8I6A1G8, A0A8I5Y194, A0A8I6ASW2, A0A0G2JWT2, A0A8I5ZQC9, A0A8I5ZX18, A0A8I6GLQ7, A0A0G2JSY3, A0A8I6AS85, A0A0G2JUN5, D4A9A3, A0JPJ7, D3ZXK7, A0A0G2K1F2, A0A8L2R1Q6, A0A096XNM4, A0A8I6AAE7, A0A8L2Q5C4, A0A8L2Q4Z6	22	273	4129	93038	0.0053	0.00551997	**	0.10029	ns
GO:0008237	metallopeptidase activity	Molecular Function	A0A0G2JZJ1, A0A8I6A8L3, A0A0G2K2Y3	3	273	123	93038	0.0244	0.00583473	**	0.10029	ns
GO:0008252	nucleotidase activity	Molecular Function	A0A8I6AV15	1	273	2	93038	0.5	0.00585999	**	0.10029	ns
GO:0061956	penetration of cumulus oophorus	Biological Process	A0A8I6AJ04	1	273	2	93038	0.5	0.00585999	**	0.10029	ns
GO:0098577	inactive sex chromosome	Cellular Component	A0A0G2JZ52	1	273	2	93038	0.5	0.00585999	**	0.10029	ns
GO:0017130	poly(C) RNA binding	Molecular Function	A0A0G2JZ52	1	273	2	93038	0.5	0.00585999	**	0.10029	ns
GO:1902889	protein localization to spindle microtubule	Biological Process	A0A0G2JZ52	1	273	2	93038	0.5	0.00585999	**	0.10029	ns
GO:0070892	lipoteichoic acid immune receptor activity	Molecular Function	A0A096MJ39	1	273	2	93038	0.5	0.00585999	**	0.10029	ns
GO:0150025	oxidised low-density lipoprotein particle receptor activity	Molecular Function	A0A096MJ39	1	273	2	93038	0.5	0.00585999	**	0.10029	ns
GO:0150024	oxidised low-density lipoprotein particle clearance	Biological Process	A0A096MJ39	1	273	2	93038	0.5	0.00585999	**	0.10029	ns
GO:1903612	positive regulation of calcium-dependent ATPase activity	Biological Process	A0A0G2JSW6	1	273	2	93038	0.5	0.00585999	**	0.10029	ns
GO:0019203	carbohydrate phosphatase activity	Molecular Function	A0A8L2QTS7	1	273	2	93038	0.5	0.00585999	**	0.10029	ns
GO:0003853	2-methylacyl-CoA dehydrogenase activity	Molecular Function	A0A0A0MY00	1	273	2	93038	0.5	0.00585999	**	0.10029	ns
GO:0120282	autolysosome lumen	Cellular Component	Q6P7A9	1	273	2	93038	0.5	0.00585999	**	0.10029	ns
GO:0043181	vacuolar sequestering	Biological Process	Q6P7A9	1	273	2	93038	0.5	0.00585999	**	0.10029	ns
GO:0044225	apical pole of neuron	Cellular Component	A0A0H2UHQ0	1	273	2	93038	0.5	0.00585999	**	0.10029	ns
GO:0005833	hemoglobin complex	Cellular Component	A0A9K3Y8D0, A0A8L2R1Q6	2	273	39	93038	0.0513	0.00591742	**	0.10029	ns
GO:0008180	COP9 signalosome	Cellular Component	A0A8I5ZZ15, A0A8I5ZU93	2	273	40	93038	0.05	0.00621687	**	0.103579	ns
GO:0006998	nuclear envelope organization	Biological Process	A0A8I5ZMS1, A0A8I6A6J5	2	273	41	93038	0.0488	0.00652311	**	0.10687	ns
GO:0007097	nuclear migration	Biological Process	A0A0G2JZ38, A0A8I5ZMS1	2	273	43	93038	0.0465	0.00715576	**	0.114224	ns
GO:0070628	proteasome binding	Molecular Function	A0A0G2JZJ1, A0A0G2JVV5	2	273	45	93038	0.0444	0.00781505	**	0.114224	ns
GO:0051287	NAD binding	Molecular Function	A0A8I6B4A1, A0A8I6AMM2, A0A0G2K4Q0	3	273	137	93038	0.0219	0.00784428	**	0.114224	ns
GO:0005201	extracellular matrix structural constituent	Molecular Function	F1MAA7, A0A8I5ZQ25, A0A0G2JWX2	3	273	140	93038	0.0214	0.00832142	**	0.114224	ns
GO:0045321	leukocyte activation	Biological Process	A0A0G2K3Z9	1	273	3	93038	0.3333	0.00877714	**	0.114224	ns
GO:0004476	mannose-6-phosphate isomerase activity	Molecular Function	A0A8I6AKP8	1	273	3	93038	0.3333	0.00877714	**	0.114224	ns
GO:1902560	GMP reductase complex	Cellular Component	F1LRV6	1	273	3	93038	0.3333	0.00877714	**	0.114224	ns
GO:0030735	carnosine N-methyltransferase activity	Molecular Function	A0A0G3F9V8	1	273	3	93038	0.3333	0.00877714	**	0.114224	ns
GO:2000334	positive regulation of blood microparticle formation	Biological Process	A0A096MJ39	1	273	3	93038	0.3333	0.00877714	**	0.114224	ns
GO:1905303	positive regulation of macropinocytosis	Biological Process	A0A8I5ZXF9	1	273	3	93038	0.3333	0.00877714	**	0.114224	ns
GO:0034143	regulation of toll-like receptor 4 signaling pathway	Biological Process	A0A8I5ZXF9	1	273	3	93038	0.3333	0.00877714	**	0.114224	ns
GO:0004655	porphobilinogen synthase activity	Molecular Function	A0A8I6AS85	1	273	3	93038	0.3333	0.00877714	**	0.114224	ns
GO:0016937	short-chain-acyl-CoA dehydrogenase activity	Molecular Function	A0A0A0MY00	1	273	3	93038	0.3333	0.00877714	**	0.114224	ns
GO:1990184	amino acid transport complex	Cellular Component	A0A0H2UHQ0	1	273	3	93038	0.3333	0.00877714	**	0.114224	ns
GO:0015828	tyrosine transport	Biological Process	A0A0H2UHQ0	1	273	3	93038	0.3333	0.00877714	**	0.114224	ns
GO:0016620	oxidoreductase activity, acting on the aldehyde or oxo group of donors, NAD or NADP as acceptor	Molecular Function	A0A8I6B4A1, A0A0G2JSI1	2	273	49	93038	0.0408	0.00921219	**	0.114224	ns
GO:0005344	oxygen carrier activity	Molecular Function	A0A9K3Y8D0, A0A8L2R1Q6	2	273	49	93038	0.0408	0.00921219	**	0.114224	ns
GO:0005901	caveola	Cellular Component	A0A096MJ39, A0A8I6GLP7, A0A8I6G502	3	273	148	93038	0.0203	0.00967583	**	0.114224	ns
GO:0031492	nucleosomal DNA binding	Molecular Function	P18437, D3ZBN0	2	273	52	93038	0.0385	0.0103275	*	0.114224	ns
GO:0033677	DNA/RNA helicase activity	Molecular Function	A0A8I6A800	1	273	4	93038	0.25	0.0116858	*	0.114224	ns
GO:0071335	hair follicle cell proliferation	Biological Process	F1MAA7	1	273	4	93038	0.25	0.0116858	*	0.114224	ns
GO:0003920	GMP reductase activity	Molecular Function	F1LRV6	1	273	4	93038	0.25	0.0116858	*	0.114224	ns
GO:0004113	2',3'-cyclic-nucleotide 3'-phosphodiesterase activity	Molecular Function	A0A097BVJ5	1	273	4	93038	0.25	0.0116858	*	0.114224	ns
GO:0009214	cyclic nucleotide catabolic process	Biological Process	A0A097BVJ5	1	273	4	93038	0.25	0.0116858	*	0.114224	ns
GO:0004356	glutamine synthetase activity	Molecular Function	A0A8I5Y1V3	1	273	4	93038	0.25	0.0116858	*	0.114224	ns
GO:0006542	glutamine biosynthetic process	Biological Process	A0A8I5Y1V3	1	273	4	93038	0.25	0.0116858	*	0.114224	ns
GO:0035551	obsolete protein initiator methionine removal involved in protein maturation	Biological Process	A0A8I6ASW2	1	273	4	93038	0.25	0.0116858	*	0.114224	ns
GO:0009719	response to endogenous stimulus	Biological Process	A0A8I6GKJ1	1	273	4	93038	0.25	0.0116858	*	0.114224	ns
GO:0001097	TFIIH-class transcription factor complex binding	Molecular Function	A0A0G2JZ52	1	273	4	93038	0.25	0.0116858	*	0.114224	ns
GO:0060434	bronchus morphogenesis	Biological Process	A0A8I6A9V4	1	273	4	93038	0.25	0.0116858	*	0.114224	ns
GO:0030172	troponin C binding	Molecular Function	A0A0G2JSW6	1	273	4	93038	0.25	0.0116858	*	0.114224	ns
GO:0043257	laminin-8 complex	Cellular Component	A0A8I5ZQ25	1	273	4	93038	0.25	0.0116858	*	0.114224	ns
GO:0021812	neuronal-glial interaction involved in cerebral cortex radial glia guided migration	Biological Process	A0A8I5ZQ25	1	273	4	93038	0.25	0.0116858	*	0.114224	ns
GO:0004362	glutathione-disulfide reductase (NADP) activity	Molecular Function	A0A8I6A0A3	1	273	4	93038	0.25	0.0116858	*	0.114224	ns
GO:1905450	negative regulation of Fc-gamma receptor signaling pathway involved in phagocytosis	Biological Process	A0A8I5ZXF9	1	273	4	93038	0.25	0.0116858	*	0.114224	ns
GO:0052832	inositol monophosphate 3-phosphatase activity	Molecular Function	A0A0G2JUN5	1	273	4	93038	0.25	0.0116858	*	0.114224	ns
GO:0070653	high-density lipoprotein particle receptor binding	Molecular Function	A0A0G2JU23	1	273	4	93038	0.25	0.0116858	*	0.114224	ns
GO:1902024	L-histidine transport	Biological Process	A0A0H2UHQ0	1	273	4	93038	0.25	0.0116858	*	0.114224	ns
GO:1903801	L-leucine import across plasma membrane	Biological Process	A0A0H2UHQ0	1	273	4	93038	0.25	0.0116858	*	0.114224	ns
GO:0015829	valine transport	Biological Process	A0A0H2UHQ0	1	273	4	93038	0.25	0.0116858	*	0.114224	ns
GO:0050660	flavin adenine dinucleotide binding	Molecular Function	A0A8I6A0A3, A0A8I5ZR07, A0A0A0MY00	3	273	159	93038	0.0189	0.0117361	*	0.114224	ns
GO:1990904	ribonucleoprotein complex	Cellular Component	A0A8I6A800, A0A140TAE0, A0A8L2RBV8, A0A8I5XW32, A0A8I6AM85, A0A8I6AIV1	6	273	647	93038	0.0093	0.0127035	*	0.115628	ns
GO:0001954	positive regulation of cell-matrix adhesion	Biological Process	A0A096MJ39, A0A8I6G502	2	273	59	93038	0.0339	0.0131482	*	0.115628	ns
GO:0003725	double-stranded RNA binding	Molecular Function	A0A0G2JZ52, A0A8I6A0E5, A0A0H2UHQ0	3	273	166	93038	0.0181	0.0131684	*	0.115628	ns
GO:0045454	cell redox homeostasis	Biological Process	A0A0G2K3Z9, A0A8I6A0A3	2	273	60	93038	0.0333	0.0135756	*	0.115628	ns
GO:0019825	oxygen binding	Molecular Function	A0A9K3Y8D0, A0A8L2R1Q6	2	273	62	93038	0.0323	0.0144481	*	0.115628	ns
GO:0004866	endopeptidase inhibitor activity	Molecular Function	A0A0G2JVV5, A0A096MIX6	2	273	62	93038	0.0323	0.0144481	*	0.115628	ns
GO:0004067	asparaginase activity	Molecular Function	A0A8I5ZLC3	1	273	5	93038	0.2	0.0145859	*	0.115628	ns
GO:0040034	regulation of development, heterochronic	Biological Process	P18437	1	273	5	93038	0.2	0.0145859	*	0.115628	ns
GO:0070626	(S)-2-(5-amino-1-(5-phospho-D-ribosyl)imidazole-4-carboxamido) succinate lyase (fumarate-forming) activity	Molecular Function	A0A8I5ZTN5	1	273	5	93038	0.2	0.0145859	*	0.115628	ns
GO:0004018	N6-(1,2-dicarboxyethyl)AMP AMP-lyase (fumarate-forming) activity	Molecular Function	A0A8I5ZTN5	1	273	5	93038	0.2	0.0145859	*	0.115628	ns
GO:0034197	triglyceride transport	Biological Process	A0A096MJ39	1	273	5	93038	0.2	0.0145859	*	0.115628	ns
GO:0005607	laminin-2 complex	Cellular Component	A0A8I5ZQ25	1	273	5	93038	0.2	0.0145859	*	0.115628	ns
GO:0004057	arginyl-tRNA--protein transferase activity	Molecular Function	A0A0G2JX45	1	273	5	93038	0.2	0.0145859	*	0.115628	ns
GO:0010273	detoxification of copper ion	Biological Process	B6ID08	1	273	5	93038	0.2	0.0145859	*	0.115628	ns
GO:0008934	inositol monophosphate 1-phosphatase activity	Molecular Function	A0A0G2JUN5	1	273	5	93038	0.2	0.0145859	*	0.115628	ns
GO:0034508	centromere complex assembly	Biological Process	D4A9A3	1	273	5	93038	0.2	0.0145859	*	0.115628	ns
GO:0034191	apolipoprotein A-I receptor binding	Molecular Function	A0A0G2JU23	1	273	5	93038	0.2	0.0145859	*	0.115628	ns
GO:0018206	peptidyl-methionine modification	Biological Process	A0A0G2JU23	1	273	5	93038	0.2	0.0145859	*	0.115628	ns
GO:0010310	regulation of hydrogen peroxide metabolic process	Biological Process	A0A0G2JSH9	1	273	5	93038	0.2	0.0145859	*	0.115628	ns
GO:0002536	respiratory burst involved in inflammatory response	Biological Process	A0A0G2JSH9	1	273	5	93038	0.2	0.0145859	*	0.115628	ns
GO:0090599	alpha-glucosidase activity	Molecular Function	Q6P7A9	1	273	5	93038	0.2	0.0145859	*	0.115628	ns
GO:0015821	methionine transport	Biological Process	A0A0H2UHQ0	1	273	5	93038	0.2	0.0145859	*	0.115628	ns
GO:0015823	phenylalanine transport	Biological Process	A0A0H2UHQ0	1	273	5	93038	0.2	0.0145859	*	0.115628	ns
GO:0031490	chromatin DNA binding	Molecular Function	A0A140TAB4, D3ZBN0, A0A0G2JZ52	3	273	176	93038	0.017	0.0153801	*	0.116084	ns
GO:1901480	oleate transmembrane transporter activity	Molecular Function	A0A096MJ39	1	273	6	93038	0.1667	0.0174775	*	0.116084	ns
GO:0015636	short-chain fatty acid transmembrane transporter activity	Molecular Function	A0A096MJ39	1	273	6	93038	0.1667	0.0174775	*	0.116084	ns
GO:0015911	long-chain fatty acid import across plasma membrane	Biological Process	A0A096MJ39	1	273	6	93038	0.1667	0.0174775	*	0.116084	ns
GO:0120160	intraciliary transport particle A binding	Molecular Function	A0A8I6A9V4	1	273	6	93038	0.1667	0.0174775	*	0.116084	ns
GO:0006942	regulation of striated muscle contraction	Biological Process	A0A0G2JSW6	1	273	6	93038	0.1667	0.0174775	*	0.116084	ns
GO:0032557	pyrimidine ribonucleotide binding	Molecular Function	A0A9K3Y8H8	1	273	6	93038	0.1667	0.0174775	*	0.116084	ns
GO:0051748	UTP-monosaccharide-1-phosphate uridylyltransferase activity	Molecular Function	A0A9K3Y8H8	1	273	6	93038	0.1667	0.0174775	*	0.116084	ns
GO:0003983	UTP:glucose-1-phosphate uridylyltransferase activity	Molecular Function	A0A9K3Y8H8	1	273	6	93038	0.1667	0.0174775	*	0.116084	ns
GO:0005093	Rab GDP-dissociation inhibitor activity	Molecular Function	A0A8I5YBU1	1	273	6	93038	0.1667	0.0174775	*	0.116084	ns
GO:0004422	hypoxanthine phosphoribosyltransferase activity	Molecular Function	A0A8I5ZX18	1	273	6	93038	0.1667	0.0174775	*	0.116084	ns
GO:0044610	FMN transmembrane transporter activity	Molecular Function	A0A8I5ZYX0	1	273	6	93038	0.1667	0.0174775	*	0.116084	ns
GO:0070224	sulfide:quinone oxidoreductase activity	Molecular Function	A0A8I5ZT96	1	273	6	93038	0.1667	0.0174775	*	0.116084	ns
GO:0016598	protein arginylation	Biological Process	A0A0G2JX45	1	273	6	93038	0.1667	0.0174775	*	0.116084	ns
GO:0006021	inositol biosynthetic process	Biological Process	A0A0G2JUN5	1	273	6	93038	0.1667	0.0174775	*	0.116084	ns
GO:0010903	negative regulation of very-low-density lipoprotein particle remodeling	Biological Process	A0A0G2JU23	1	273	6	93038	0.1667	0.0174775	*	0.116084	ns
GO:1902995	positive regulation of phospholipid efflux	Biological Process	A0A0G2JU23	1	273	6	93038	0.1667	0.0174775	*	0.116084	ns
GO:0051180	vitamin transport	Biological Process	A0A0G2JU23	1	273	6	93038	0.1667	0.0174775	*	0.116084	ns
GO:1900148	negative regulation of Schwann cell migration	Biological Process	D3Z8L7	1	273	6	93038	0.1667	0.0174775	*	0.116084	ns
GO:0006550	isoleucine catabolic process	Biological Process	A0A0A0MY00	1	273	6	93038	0.1667	0.0174775	*	0.116084	ns
GO:0002086	diaphragm contraction	Biological Process	Q6P7A9	1	273	6	93038	0.1667	0.0174775	*	0.116084	ns
GO:1901143	insulin catabolic process	Biological Process	A6HY44	1	273	6	93038	0.1667	0.0174775	*	0.116084	ns
GO:1904273	L-alanine import across plasma membrane	Biological Process	A0A0H2UHQ0	1	273	6	93038	0.1667	0.0174775	*	0.116084	ns
GO:1901843	positive regulation of high voltage-gated calcium channel activity	Biological Process	Q5RK08	1	273	6	93038	0.1667	0.0174775	*	0.116084	ns
GO:0070094	positive regulation of glucagon secretion	Biological Process	A0A8I6A263	1	273	7	93038	0.1429	0.0203607	*	0.119848	ns
GO:0097598	sperm cytoplasmic droplet	Cellular Component	A0A8I6AJ04	1	273	7	93038	0.1429	0.0203607	*	0.119848	ns
GO:1902425	positive regulation of attachment of mitotic spindle microtubules to kinetochore	Biological Process	A0A0G2JZ52	1	273	7	93038	0.1429	0.0203607	*	0.119848	ns
GO:0098900	regulation of action potential	Biological Process	A0A096MJ39	1	273	7	93038	0.1429	0.0203607	*	0.119848	ns
GO:0070543	response to linoleic acid	Biological Process	A0A096MJ39	1	273	7	93038	0.1429	0.0203607	*	0.119848	ns
GO:0061598	molybdopterin adenylyltransferase activity	Molecular Function	A0A8I5ZQC9	1	273	7	93038	0.1429	0.0203607	*	0.119848	ns
GO:0061599	molybdopterin molybdotransferase activity	Molecular Function	A0A8I5ZQC9	1	273	7	93038	0.1429	0.0203607	*	0.119848	ns
GO:0051724	NAD transmembrane transporter activity	Molecular Function	A0A8I5ZYX0	1	273	7	93038	0.1429	0.0203607	*	0.119848	ns
GO:2001070	starch binding	Molecular Function	A0A8L2QTS7	1	273	7	93038	0.1429	0.0203607	*	0.119848	ns
GO:0070221	sulfide oxidation, using sulfide:quinone oxidoreductase	Biological Process	A0A8I5ZT96	1	273	7	93038	0.1429	0.0203607	*	0.119848	ns
GO:1903070	negative regulation of ER-associated ubiquitin-dependent protein catabolic process	Biological Process	A0A0G2JVV5	1	273	7	93038	0.1429	0.0203607	*	0.119848	ns
GO:0046870	cadmium ion binding	Molecular Function	B6ID08	1	273	7	93038	0.1429	0.0203607	*	0.119848	ns
GO:0002719	negative regulation of cytokine production involved in immune response	Biological Process	A0A0G2JU23	1	273	7	93038	0.1429	0.0203607	*	0.119848	ns
GO:0090205	positive regulation of cholesterol metabolic process	Biological Process	A0A0G2JU23	1	273	7	93038	0.1429	0.0203607	*	0.119848	ns
GO:0036135	Schwann cell migration	Biological Process	D3Z8L7	1	273	7	93038	0.1429	0.0203607	*	0.119848	ns
GO:0061723	glycophagy	Biological Process	Q6P7A9	1	273	7	93038	0.1429	0.0203607	*	0.119848	ns
GO:0038020	insulin receptor recycling	Biological Process	A6HY44	1	273	7	93038	0.1429	0.0203607	*	0.119848	ns
GO:0015173	aromatic amino acid transmembrane transporter activity	Molecular Function	A0A0H2UHQ0	1	273	7	93038	0.1429	0.0203607	*	0.119848	ns
GO:0031022	nuclear migration along microfilament	Biological Process	A0A8I6A6J5	1	273	7	93038	0.1429	0.0203607	*	0.119848	ns
GO:0000287	magnesium ion binding	Molecular Function	A0A0G2QBZ7, A0A8I6AMM2, M0RD14, A0A8I5ZMA1, A0A0G2K4Q0	5	273	530	93038	0.0094	0.020752	*	0.121424	ns
GO:0005739	mitochondrion	Cellular Component	A9UMV7, P97571, A0A8I6AMM2, A0A8I5ZT96, A0A0G2K4Q0, A0A0G2K9V1, A0A0G2K1F2, P56571, A0A0A0MY00, Q5RK08, A0A8I6ACX1, A0A8L2Q4Z6	12	273	2096	93038	0.0057	0.0221324	*	0.123949	ns
GO:0062029	positive regulation of stress granule assembly	Biological Process	A0A8I6A800	1	273	8	93038	0.125	0.0232355	*	0.123949	ns
GO:0035315	hair cell differentiation	Biological Process	F1MAA7	1	273	8	93038	0.125	0.0232355	*	0.123949	ns
GO:0046466	membrane lipid catabolic process	Biological Process	Q4V7D9	1	273	8	93038	0.125	0.0232355	*	0.123949	ns
GO:1990379	lipid transport across blood-brain barrier	Biological Process	A0A096MJ39	1	273	8	93038	0.125	0.0232355	*	0.123949	ns
GO:2000121	regulation of removal of superoxide radicals	Biological Process	A0A096MJ39	1	273	8	93038	0.125	0.0232355	*	0.123949	ns
GO:0061548	ganglion development	Biological Process	A0A8I6A9V4	1	273	8	93038	0.125	0.0232355	*	0.123949	ns
GO:0006011	UDP-glucose metabolic process	Biological Process	A0A9K3Y8H8	1	273	8	93038	0.125	0.0232355	*	0.123949	ns
GO:0070813	hydrogen sulfide metabolic process	Biological Process	A0A8I5ZT96	1	273	8	93038	0.125	0.0232355	*	0.123949	ns
GO:0060228	phosphatidylcholine-sterol O-acyltransferase activator activity	Molecular Function	A0A0G2JU23	1	273	8	93038	0.125	0.0232355	*	0.123949	ns
GO:0060354	negative regulation of cell adhesion molecule production	Biological Process	A0A0G2JU23	1	273	8	93038	0.125	0.0232355	*	0.123949	ns
GO:0018158	protein oxidation	Biological Process	A0A0G2JU23	1	273	8	93038	0.125	0.0232355	*	0.123949	ns
GO:0004615	phosphomannomutase activity	Molecular Function	A0A8I6AJ30	1	273	8	93038	0.125	0.0232355	*	0.123949	ns
GO:0030060	L-malate dehydrogenase activity	Molecular Function	A0A8I6A721	1	273	8	93038	0.125	0.0232355	*	0.123949	ns
GO:0004558	alpha-1,4-glucosidase activity	Molecular Function	Q6P7A9	1	273	8	93038	0.125	0.0232355	*	0.123949	ns
GO:0015827	tryptophan transport	Biological Process	A0A0H2UHQ0	1	273	8	93038	0.125	0.0232355	*	0.123949	ns
GO:0016791	phosphatase activity	Molecular Function	D3ZRL3, A0A8L2Q5X6	2	273	80	93038	0.025	0.0233271	*	0.123949	ns
GO:0046982	protein heterodimerization activity	Molecular Function	A0A8I5ZYY0, A0A140TAB4, A0A0A0MXW3, A0A8I6A289, A0A0G2JXI9	5	273	553	93038	0.009	0.0243525	*	0.127652	ns
GO:0097009	energy homeostasis	Biological Process	A0A096MJ39, A0A0G2K1F2	2	273	83	93038	0.0241	0.0249776	*	0.127652	ns
GO:0048821	erythrocyte development	Biological Process	A0A9K3Y8D0, A0A8L2R1Q6	2	273	83	93038	0.0241	0.0249776	*	0.127652	ns
GO:0070052	collagen V binding	Molecular Function	A0A8I6ASH2	1	273	9	93038	0.1111	0.0261018	*	0.127652	ns
GO:0070937	CRD-mediated mRNA stability complex	Cellular Component	A0A0G2JZ52	1	273	9	93038	0.1111	0.0261018	*	0.127652	ns
GO:0071726	cellular response to diacyl bacterial lipopeptide	Biological Process	A0A096MJ39	1	273	9	93038	0.1111	0.0261018	*	0.127652	ns
GO:0010886	positive regulation of cholesterol storage	Biological Process	A0A096MJ39	1	273	9	93038	0.1111	0.0261018	*	0.127652	ns
GO:0019255	glucose 1-phosphate metabolic process	Biological Process	A0A9K3Y8H8	1	273	9	93038	0.1111	0.0261018	*	0.127652	ns
GO:0080122	AMP transmembrane transporter activity	Molecular Function	A0A8I5ZYX0	1	273	9	93038	0.1111	0.0261018	*	0.127652	ns
GO:0015228	coenzyme A transmembrane transporter activity	Molecular Function	A0A8I5ZYX0	1	273	9	93038	0.1111	0.0261018	*	0.127652	ns
GO:0015230	FAD transmembrane transporter activity	Molecular Function	A0A8I5ZYX0	1	273	9	93038	0.1111	0.0261018	*	0.127652	ns
GO:2000628	regulation of miRNA metabolic process	Biological Process	A0A0G2K2B3	1	273	9	93038	0.1111	0.0261018	*	0.127652	ns
GO:0052833	inositol monophosphate 4-phosphatase activity	Molecular Function	A0A0G2JUN5	1	273	9	93038	0.1111	0.0261018	*	0.127652	ns
GO:0034366	spherical high-density lipoprotein particle	Cellular Component	A0A0G2JU23	1	273	9	93038	0.1111	0.0261018	*	0.127652	ns
GO:0045581	negative regulation of T cell differentiation	Biological Process	A0A0G2JSH9	1	273	9	93038	0.1111	0.0261018	*	0.127652	ns
GO:0015818	isoleucine transport	Biological Process	A0A0H2UHQ0	1	273	9	93038	0.1111	0.0261018	*	0.127652	ns
GO:0008138	protein tyrosine/serine/threonine phosphatase activity	Molecular Function	D3ZRL3, A0A8L2QTS7	2	273	86	93038	0.0233	0.0266743	*	0.129806	ns
GO:0004721	phosphoprotein phosphatase activity	Molecular Function	A0A8I5Y194, A0A8I5ZJA1	2	273	89	93038	0.0225	0.0284163	*	0.133026	ns
GO:0004364	glutathione transferase activity	Molecular Function	A0A8I6AIM5, B6DYQ2	2	273	89	93038	0.0225	0.0284163	*	0.133026	ns
GO:0051664	nuclear pore localization	Biological Process	A0A8I5ZMS1	1	273	10	93038	0.1	0.0289598	*	0.133026	ns
GO:0034121	regulation of toll-like receptor signaling pathway	Biological Process	A0A096MJ39	1	273	10	93038	0.1	0.0289598	*	0.133026	ns
GO:0031013	troponin I binding	Molecular Function	A0A0G2JSW6	1	273	10	93038	0.1	0.0289598	*	0.133026	ns
GO:0015217	ADP transmembrane transporter activity	Molecular Function	A0A8I5ZYX0	1	273	10	93038	0.1	0.0289598	*	0.133026	ns
GO:0032224	positive regulation of synaptic transmission, cholinergic	Biological Process	A0A0G2JWX2	1	273	10	93038	0.1	0.0289598	*	0.133026	ns
GO:0001667	ameboidal-type cell migration	Biological Process	D4A9A3	1	273	10	93038	0.1	0.0289598	*	0.133026	ns
GO:0051345	positive regulation of hydrolase activity	Biological Process	A0A0G2JU23	1	273	10	93038	0.1	0.0289598	*	0.133026	ns
GO:0002521	leukocyte differentiation	Biological Process	D3Z8L7	1	273	10	93038	0.1	0.0289598	*	0.133026	ns
GO:0060421	positive regulation of heart growth	Biological Process	A0A0G2K1F2	1	273	10	93038	0.1	0.0289598	*	0.133026	ns
GO:0042159	lipoprotein catabolic process	Biological Process	A6HY44	1	273	10	93038	0.1	0.0289598	*	0.133026	ns
GO:0062023	collagen-containing extracellular matrix	Cellular Component	F1MAA7, A0A8I6ASH2, A0A8I5ZQ25	3	273	228	93038	0.0132	0.03007	*	0.137483	ns
GO:0048729	tissue morphogenesis	Biological Process	F1MAA7	1	273	11	93038	0.0909	0.0318094	*	0.14213	ns
GO:0030055	cell-substrate junction	Cellular Component	A0A8I5Y194	1	273	11	93038	0.0909	0.0318094	*	0.14213	ns
GO:0030492	hemoglobin binding	Molecular Function	A0A0H2UHM3	1	273	11	93038	0.0909	0.0318094	*	0.14213	ns
GO:0043256	laminin complex	Cellular Component	A0A8I5ZQ25	1	273	11	93038	0.0909	0.0318094	*	0.14213	ns
GO:0070695	FHF complex	Cellular Component	A0A8I5ZUA0	1	273	11	93038	0.0909	0.0318094	*	0.14213	ns
GO:0034446	substrate adhesion-dependent cell spreading	Biological Process	F1MAA7, A0A8I5ZQ25	2	273	96	93038	0.0208	0.0326519	*	0.143116	ns
GO:0008168	methyltransferase activity	Molecular Function	A0A8I5ZTK1, A0A8I6A343	2	273	96	93038	0.0208	0.0326519	*	0.143116	ns
GO:0007566	embryo implantation	Biological Process	A0A8I6ASH2, A0A8I5ZQ25	2	273	97	93038	0.0206	0.033276	*	0.143116	ns
GO:0006144	purine nucleobase metabolic process	Biological Process	F1LRV6	1	273	12	93038	0.0833	0.0346507	*	0.143116	ns
GO:0005638	lamin filament	Cellular Component	A0A8I5ZMS1	1	273	12	93038	0.0833	0.0346507	*	0.143116	ns
GO:0009156	ribonucleoside monophosphate biosynthetic process	Biological Process	A0A8I5ZTN5	1	273	12	93038	0.0833	0.0346507	*	0.143116	ns
GO:0004829	threonine-tRNA ligase activity	Molecular Function	A0A0G2K9V6	1	273	12	93038	0.0833	0.0346507	*	0.143116	ns
GO:0006435	threonyl-tRNA aminoacylation	Biological Process	A0A0G2K9V6	1	273	12	93038	0.0833	0.0346507	*	0.143116	ns
GO:0030299	intestinal cholesterol absorption	Biological Process	A0A096MJ39	1	273	12	93038	0.0833	0.0346507	*	0.143116	ns
GO:0021914	negative regulation of smoothened signaling pathway involved in ventral spinal cord patterning	Biological Process	A0A8I6A9V4	1	273	12	93038	0.0833	0.0346507	*	0.143116	ns
GO:0070831	basement membrane assembly	Biological Process	A0A8I5ZQ25	1	273	12	93038	0.0833	0.0346507	*	0.143116	ns
GO:0036018	cellular response to erythropoietin	Biological Process	B6ID08	1	273	12	93038	0.0833	0.0346507	*	0.143116	ns
GO:1905920	positive regulation of CoA-transferase activity	Biological Process	A0A0G2JU23	1	273	12	93038	0.0833	0.0346507	*	0.143116	ns
GO:0051668	localization within membrane	Biological Process	A0A8I6G502	1	273	12	93038	0.0833	0.0346507	*	0.143116	ns
GO:0009374	biotin binding	Molecular Function	A0A0G2K1F2	1	273	12	93038	0.0833	0.0346507	*	0.143116	ns
GO:0031904	endosome lumen	Cellular Component	A6HY44	1	273	12	93038	0.0833	0.0346507	*	0.143116	ns
GO:0070327	thyroid hormone transport	Biological Process	A0A0H2UHQ0	1	273	12	93038	0.0833	0.0346507	*	0.143116	ns
GO:0004022	alcohol dehydrogenase (NAD+) activity	Molecular Function	A0A8L2Q4Z6	1	273	12	93038	0.0833	0.0346507	*	0.143116	ns
GO:0090435	protein localization to nuclear envelope	Biological Process	A0A8I5ZMS1	1	273	13	93038	0.0769	0.0374837	*	0.146799	ns
GO:0038127	ERBB signaling pathway	Biological Process	A0A140TAE0	1	273	13	93038	0.0769	0.0374837	*	0.146799	ns
GO:1901621	negative regulation of smoothened signaling pathway involved in dorsal/ventral neural tube patterning	Biological Process	A0A8I6A9V4	1	273	13	93038	0.0769	0.0374837	*	0.146799	ns
GO:0006777	Mo-molybdopterin cofactor biosynthetic process	Biological Process	A0A8I5ZQC9	1	273	13	93038	0.0769	0.0374837	*	0.146799	ns
GO:0030185	nitric oxide transport	Biological Process	A0A9K3Y8D0	1	273	13	93038	0.0769	0.0374837	*	0.146799	ns
GO:0036016	cellular response to interleukin-3	Biological Process	B6ID08	1	273	13	93038	0.0769	0.0374837	*	0.146799	ns
GO:0031508	pericentric heterochromatin formation	Biological Process	D4A9A3	1	273	13	93038	0.0769	0.0374837	*	0.146799	ns
GO:0048408	epidermal growth factor binding	Molecular Function	B2RZD1	1	273	13	93038	0.0769	0.0374837	*	0.146799	ns
GO:0034380	high-density lipoprotein particle assembly	Biological Process	A0A0G2JU23	1	273	13	93038	0.0769	0.0374837	*	0.146799	ns
GO:0055100	adiponectin binding	Molecular Function	A0A8I6G502	1	273	13	93038	0.0769	0.0374837	*	0.146799	ns
GO:1904906	positive regulation of endothelial cell-matrix adhesion via fibronectin	Biological Process	D3Z8L7	1	273	13	93038	0.0769	0.0374837	*	0.146799	ns
GO:0015190	L-leucine transmembrane transporter activity	Molecular Function	A0A0H2UHQ0	1	273	13	93038	0.0769	0.0374837	*	0.146799	ns
GO:0097413	Lewy body	Cellular Component	A0A8I5ZSJ6	1	273	13	93038	0.0769	0.0374837	*	0.146799	ns
GO:0060056	mammary gland involution	Biological Process	P97571	1	273	14	93038	0.0714	0.0403084	*	0.147298	ns
GO:0097294	'de novo' XMP biosynthetic process	Biological Process	A0A8I5ZTN5	1	273	14	93038	0.0714	0.0403084	*	0.147298	ns
GO:1900152	negative regulation of nuclear-transcribed mRNA catabolic process, deadenylation-dependent decay	Biological Process	A0A0G2JZ52	1	273	14	93038	0.0714	0.0403084	*	0.147298	ns
GO:0035325	Toll-like receptor binding	Molecular Function	A0A096MJ39	1	273	14	93038	0.0714	0.0403084	*	0.147298	ns
GO:0071447	cellular response to hydroperoxide	Biological Process	A0A096MJ39	1	273	14	93038	0.0714	0.0403084	*	0.147298	ns
GO:0004743	pyruvate kinase activity	Molecular Function	M0RD14	1	273	14	93038	0.0714	0.0403084	*	0.147298	ns
GO:0033211	adiponectin-activated signaling pathway	Biological Process	A0A8I5ZXF9	1	273	14	93038	0.0714	0.0403084	*	0.147298	ns
GO:0048023	positive regulation of melanin biosynthetic process	Biological Process	A0A8I5ZXF9	1	273	14	93038	0.0714	0.0403084	*	0.147298	ns
GO:0004663	Rab geranylgeranyltransferase activity	Molecular Function	A0A8I6GLQ7	1	273	14	93038	0.0714	0.0403084	*	0.147298	ns
GO:0005784	Sec61 translocon complex	Cellular Component	B2RZD1	1	273	14	93038	0.0714	0.0403084	*	0.147298	ns
GO:0032489	regulation of Cdc42 protein signal transduction	Biological Process	A0A0G2JU23	1	273	14	93038	0.0714	0.0403084	*	0.147298	ns
GO:0002183	cytoplasmic translational initiation	Biological Process	A0A8I6A0E5	1	273	14	93038	0.0714	0.0403084	*	0.147298	ns
GO:1901702	salt transmembrane transporter activity	Molecular Function	A0A8I5ZYC2	1	273	14	93038	0.0714	0.0403084	*	0.147298	ns
GO:0003989	acetyl-CoA carboxylase activity	Molecular Function	A0A0G2K1F2	1	273	14	93038	0.0714	0.0403084	*	0.147298	ns
GO:2001295	malonyl-CoA biosynthetic process	Biological Process	A0A0G2K1F2	1	273	14	93038	0.0714	0.0403084	*	0.147298	ns
GO:0031999	negative regulation of fatty acid beta-oxidation	Biological Process	A0A0G2K1F2	1	273	14	93038	0.0714	0.0403084	*	0.147298	ns
GO:0004691	cAMP-dependent protein kinase activity	Molecular Function	A0A8I6A4F6	1	273	14	93038	0.0714	0.0403084	*	0.147298	ns
GO:0015180	L-alanine transmembrane transporter activity	Molecular Function	A0A0H2UHQ0	1	273	14	93038	0.0714	0.0403084	*	0.147298	ns
GO:0006508	proteolysis	Biological Process	A0A0G2K1S8, P97571, A0A0H2UHM3, A0A0G2JSY3, A0A8I6A8L3, A0A0G2K2Y3, A6HY44	7	273	1074	93038	0.0065	0.0405273	*	0.147549	ns
GO:0007040	lysosome organization	Biological Process	Q6P7A9, A0A8I5ZUA0	2	273	110	93038	0.0182	0.0418022	*	0.150325	ns
GO:0051496	positive regulation of stress fiber assembly	Biological Process	A0A0G2JZ38, A0A0G2JU23	2	273	111	93038	0.018	0.0424887	*	0.150325	ns
GO:0051660	establishment of centrosome localization	Biological Process	A0A0G2JZ38	1	273	15	93038	0.0667	0.0431248	*	0.150325	ns
GO:0044209	AMP salvage	Biological Process	A0A8I5ZTN5	1	273	15	93038	0.0667	0.0431248	*	0.150325	ns
GO:0031597	cytosolic proteasome complex	Cellular Component	A0A0G2JZJ1	1	273	15	93038	0.0667	0.0431248	*	0.150325	ns
GO:0071169	establishment of protein localization to chromatin	Biological Process	D3ZBN0	1	273	15	93038	0.0667	0.0431248	*	0.150325	ns
GO:0150094	amyloid-beta clearance by cellular catabolic process	Biological Process	A0A096MJ39	1	273	15	93038	0.0667	0.0431248	*	0.150325	ns
GO:0009437	carnitine metabolic process	Biological Process	A0A0G2JSI1	1	273	15	93038	0.0667	0.0431248	*	0.150325	ns
GO:0008211	glucocorticoid metabolic process	Biological Process	A0A8I5XVU2	1	273	15	93038	0.0667	0.0431248	*	0.150325	ns
GO:0033180	proton-transporting V-type ATPase, V1 domain	Cellular Component	A0A0G2JZN3	1	273	15	93038	0.0667	0.0431248	*	0.150325	ns
GO:0047429	nucleoside triphosphate diphosphatase activity	Molecular Function	A0A8I5ZM76	1	273	15	93038	0.0667	0.0431248	*	0.150325	ns
GO:0021817	nucleokinesis involved in cell motility in cerebral cortex radial glia guided migration	Biological Process	A0A8I6A6J5	1	273	15	93038	0.0667	0.0431248	*	0.150325	ns
GO:0006167	AMP biosynthetic process	Biological Process	A0A8I5ZTN5	1	273	16	93038	0.0625	0.045933	*	0.154274	ns
GO:0051574	positive regulation of histone H3-K9 methylation	Biological Process	D3ZBN0	1	273	16	93038	0.0625	0.045933	*	0.154274	ns
GO:0034383	low-density lipoprotein particle clearance	Biological Process	A0A096MJ39	1	273	16	93038	0.0625	0.045933	*	0.154274	ns
GO:0005347	ATP transmembrane transporter activity	Molecular Function	A0A8I5ZYX0	1	273	16	93038	0.0625	0.045933	*	0.154274	ns
GO:0044354	macropinosome	Cellular Component	A0A8I5ZXF9	1	273	16	93038	0.0625	0.045933	*	0.154274	ns
GO:0099558	maintenance of synapse structure	Biological Process	A0A8I5ZXF9	1	273	16	93038	0.0625	0.045933	*	0.154274	ns
GO:0016627	oxidoreductase activity, acting on the CH-CH group of donors	Molecular Function	A0A8I5ZR07	1	273	16	93038	0.0625	0.045933	*	0.154274	ns
GO:0031665	negative regulation of lipopolysaccharide-mediated signaling pathway	Biological Process	A0A0G2JSH9	1	273	16	93038	0.0625	0.045933	*	0.154274	ns
GO:0015824	proline transport	Biological Process	A0A0H2UHQ0	1	273	16	93038	0.0625	0.045933	*	0.154274	ns
GO:0032981	mitochondrial respiratory chain complex I assembly	Biological Process	A0A8I5ZWM3, A0A0G2K9V1	2	273	116	93038	0.0172	0.0459839	*	0.154274	ns
GO:0008203	cholesterol metabolic process	Biological Process	A0A8I6GLP7, A0A0G2JU23	2	273	116	93038	0.0172	0.0459839	*	0.154274	ns
GO:0003824	catalytic activity	Molecular Function	A0A8I5ZMZ1, A0A8I5ZSP9	2	273	117	93038	0.0171	0.0466953	*	0.155919	ns
GO:0006334	nucleosome assembly	Biological Process	A0A140TAB4, D3ZBN0	2	273	118	93038	0.0169	0.0474107	*	0.155919	ns
GO:0007155	cell adhesion	Biological Process	F1MAA7, A0A8I6GKJ1, A0A8I6AP06, A0A0G2JWX2, A0A8I6AAE7	5	273	665	93038	0.0075	0.0474784	*	0.155919	ns
GO:0031966	mitochondrial membrane	Cellular Component	A0A8I6AJ83, A0A0G2K9V1, A0A8I6ACX1	3	273	275	93038	0.0109	0.0479126	*	0.155919	ns
GO:0007044	cell-substrate junction assembly	Biological Process	A0A8I5Y194	1	273	17	93038	0.0588	0.048733	*	0.155919	ns
GO:0006685	sphingomyelin catabolic process	Biological Process	Q4V7D9	1	273	17	93038	0.0588	0.048733	*	0.155919	ns
GO:0005337	nucleoside transmembrane transporter activity	Molecular Function	A0A0G2JX14	1	273	17	93038	0.0588	0.048733	*	0.155919	ns
GO:0005968	Rab-protein geranylgeranyltransferase complex	Cellular Component	A0A8I6GLQ7	1	273	17	93038	0.0588	0.048733	*	0.155919	ns
GO:0035003	subapical complex	Cellular Component	A0A8I5XVU2	1	273	17	93038	0.0588	0.048733	*	0.155919	ns
GO:0006616	SRP-dependent cotranslational protein targeting to membrane, translocation	Biological Process	B2RZD1	1	273	17	93038	0.0588	0.048733	*	0.155919	ns
GO:2001214	positive regulation of vasculogenesis	Biological Process	D3Z8L7	1	273	17	93038	0.0588	0.048733	*	0.155919	ns
GO:0051645	Golgi localization	Biological Process	A0A8I5ZUA0	1	273	17	93038	0.0588	0.048733	*	0.155919	ns
GO:1905719	protein localization to perinuclear region of cytoplasm	Biological Process	A0A8I5ZUA0	1	273	17	93038	0.0588	0.048733	*	0.155919	ns
GO:0090292	nuclear matrix anchoring at nuclear membrane	Biological Process	A0A8I6A6J5	1	273	17	93038	0.0588	0.048733	*	0.155919	ns
GO:0003774	cytoskeletal motor activity	Molecular Function	A0A8I6A2T6, A0A8J8XU90	2	273	120	93038	0.0167	0.0488535	*	0.155919	ns
GO:0006325	chromatin organization	Biological Process	F1MAA7, P18437, D3ZBN0	3	273	279	93038	0.0108	0.0496249	*	0.157295	ns
GO:0060351	cartilage development involved in endochondral bone morphogenesis	Biological Process	A0A8I6ASH2	1	273	18	93038	0.0556	0.0515248	ns	0.157295	ns
GO:0006189	'de novo' IMP biosynthetic process	Biological Process	A0A8I5ZTN5	1	273	18	93038	0.0556	0.0515248	ns	0.157295	ns
GO:0140492	metal-dependent deubiquitinase activity	Molecular Function	A0A0G2JZJ1	1	273	18	93038	0.0556	0.0515248	ns	0.157295	ns
GO:0004559	alpha-mannosidase activity	Molecular Function	A0A0G2JWT2	1	273	18	93038	0.0556	0.0515248	ns	0.157295	ns
GO:0070934	CRD-mediated mRNA stabilization	Biological Process	A0A0G2JZ52	1	273	18	93038	0.0556	0.0515248	ns	0.157295	ns
GO:0048702	embryonic neurocranium morphogenesis	Biological Process	A0A8I6A9V4	1	273	18	93038	0.0556	0.0515248	ns	0.157295	ns
GO:0031838	haptoglobin-hemoglobin complex	Cellular Component	A0A9K3Y8D0	1	273	18	93038	0.0556	0.0515248	ns	0.157295	ns
GO:0043177	organic acid binding	Molecular Function	A0A9K3Y8D0	1	273	18	93038	0.0556	0.0515248	ns	0.157295	ns
GO:0071294	cellular response to zinc ion	Biological Process	B6ID08	1	273	18	93038	0.0556	0.0515248	ns	0.157295	ns
GO:0006108	malate metabolic process	Biological Process	A0A8I6A721	1	273	18	93038	0.0556	0.0515248	ns	0.157295	ns
GO:0071813	lipoprotein particle binding	Molecular Function	A0A8I6G502	1	273	18	93038	0.0556	0.0515248	ns	0.157295	ns
GO:0006084	acetyl-CoA metabolic process	Biological Process	A0A0G2K1F2	1	273	18	93038	0.0556	0.0515248	ns	0.157295	ns
GO:0010884	positive regulation of lipid storage	Biological Process	A0A0G2K1F2	1	273	18	93038	0.0556	0.0515248	ns	0.157295	ns
GO:0005747	mitochondrial respiratory chain complex I	Cellular Component	A0A8I5ZWM3, A0A0G2K9V1	2	273	126	93038	0.0159	0.0532758	ns	0.157478	ns
GO:0035091	phosphatidylinositol binding	Molecular Function	A0A8I6A9V4, A0A8I5ZXF9, A0A8I5ZVK8	3	273	288	93038	0.0104	0.0535854	ns	0.157478	ns
GO:0031012	extracellular matrix	Cellular Component	A0A8I6GLS2, F1MAA7, A0A8I6ASH2, A0A8I5ZQ25	4	273	480	93038	0.0083	0.0539487	ns	0.157478	ns
GO:0005952	cAMP-dependent protein kinase complex	Cellular Component	A0A8I6A621	1	273	19	93038	0.0526	0.0543084	ns	0.157478	ns
GO:0043117	positive regulation of vascular permeability	Biological Process	P97571	1	273	19	93038	0.0526	0.0543084	ns	0.157478	ns
GO:1990776	response to angiotensin	Biological Process	P97571	1	273	19	93038	0.0526	0.0543084	ns	0.157478	ns
GO:0044208	'de novo' AMP biosynthetic process	Biological Process	A0A8I5ZTN5	1	273	19	93038	0.0526	0.0543084	ns	0.157478	ns
GO:0004767	sphingomyelin phosphodiesterase activity	Molecular Function	Q4V7D9	1	273	19	93038	0.0526	0.0543084	ns	0.157478	ns
GO:0010744	positive regulation of macrophage derived foam cell differentiation	Biological Process	A0A096MJ39	1	273	19	93038	0.0526	0.0543084	ns	0.157478	ns
GO:0050909	sensory perception of taste	Biological Process	A0A096MJ39	1	273	19	93038	0.0526	0.0543084	ns	0.157478	ns
GO:0015867	ATP transport	Biological Process	A0A8I5ZYX0	1	273	19	93038	0.0526	0.0543084	ns	0.157478	ns
GO:0016298	lipase activity	Molecular Function	A0A8I6GLP7	1	273	19	93038	0.0526	0.0543084	ns	0.157478	ns
GO:0030001	metal ion transport	Biological Process	A0A0G2K1G1	1	273	19	93038	0.0526	0.0543084	ns	0.157478	ns
GO:0016655	oxidoreductase activity, acting on NAD(P)H, quinone or similar compound as acceptor	Molecular Function	A0A8I5XVU2	1	273	19	93038	0.0526	0.0543084	ns	0.157478	ns
GO:0034115	negative regulation of heterotypic cell-cell adhesion	Biological Process	A0A0G2JU23	1	273	19	93038	0.0526	0.0543084	ns	0.157478	ns
GO:0006183	GTP biosynthetic process	Biological Process	A0A8I6AE98	1	273	19	93038	0.0526	0.0543084	ns	0.157478	ns
GO:0052650	NADP-retinol dehydrogenase activity	Molecular Function	A0A8I5ZN24	1	273	19	93038	0.0526	0.0543084	ns	0.157478	ns
GO:0008092	cytoskeletal protein binding	Molecular Function	P97571, A0A0G2JXR0	2	273	128	93038	0.0156	0.0547805	ns	0.15838	ns
GO:1903238	positive regulation of leukocyte tethering or rolling	Biological Process	P97571	1	273	20	93038	0.05	0.0570839	ns	0.160706	ns
GO:0061061	muscle structure development	Biological Process	A0A0G2JXR0	1	273	20	93038	0.05	0.0570839	ns	0.160706	ns
GO:0034046	poly(G) binding	Molecular Function	A0A0G2JZ52	1	273	20	93038	0.05	0.0570839	ns	0.160706	ns
GO:0033673	negative regulation of kinase activity	Biological Process	A0A0G2JZ52	1	273	20	93038	0.05	0.0570839	ns	0.160706	ns
GO:2000767	positive regulation of cytoplasmic translation	Biological Process	A0A0G2JZ52	1	273	20	93038	0.05	0.0570839	ns	0.160706	ns
GO:0008131	primary amine oxidase activity	Molecular Function	A0A8I6AT92	1	273	20	93038	0.05	0.0570839	ns	0.160706	ns
GO:0032264	IMP salvage	Biological Process	A0A8I5ZX18	1	273	20	93038	0.05	0.0570839	ns	0.160706	ns
GO:0000166	nucleotide binding	Molecular Function	A0A8I6AV15, A0A8I5ZX18	2	273	132	93038	0.0152	0.0578342	ns	0.160706	ns
GO:0051015	actin filament binding	Molecular Function	A0A0G2JZ38, A0A8I6A2T6, A0A8I6G5A2, A0A8J8XU90	4	273	493	93038	0.0081	0.0583592	ns	0.160706	ns
GO:0006096	glycolytic process	Biological Process	M0RD14, A0A8I5ZMA1	2	273	134	93038	0.0149	0.0593828	ns	0.160706	ns
GO:0005524	ATP binding	Molecular Function	A0A8I5ZPN3, A0A8I5Y1V3, A0A0G2QBZ7, A0A0H2UH89, A0A0G2K9V6, A0A0G2JZ52, M0RD14, A0A8I5ZQC9, A0A8I6A0E5, A0A8I6AE98, A0A8I6A2T6, A0A8J8XU90, A0JPJ7, A0A0G2K1F2, A0A0A6YYM0, A0A8I6A4F6, A0A8I5ZT48, D3ZCF8	18	273	4099	93038	0.0044	0.0594503	ns	0.160706	ns
GO:0031581	hemidesmosome assembly	Biological Process	F1MAA7	1	273	21	93038	0.0476	0.0598513	ns	0.160706	ns
GO:0005652	nuclear lamina	Cellular Component	A0A8I5ZMS1	1	273	21	93038	0.0476	0.0598513	ns	0.160706	ns
GO:0006177	GMP biosynthetic process	Biological Process	A0A8I5ZTN5	1	273	21	93038	0.0476	0.0598513	ns	0.160706	ns
GO:0030261	chromosome condensation	Biological Process	D3ZBN0	1	273	21	93038	0.0476	0.0598513	ns	0.160706	ns
GO:0017069	snRNA binding	Molecular Function	A0A0G2JZ52	1	273	21	93038	0.0476	0.0598513	ns	0.160706	ns
GO:0031076	embryonic camera-type eye development	Biological Process	A0A8I6A9V4	1	273	21	93038	0.0476	0.0598513	ns	0.160706	ns
GO:0060831	smoothened signaling pathway involved in dorsal/ventral neural tube patterning	Biological Process	A0A8I6A9V4	1	273	21	93038	0.0476	0.0598513	ns	0.160706	ns
GO:0006166	purine ribonucleoside salvage	Biological Process	A0A8I5ZX18	1	273	21	93038	0.0476	0.0598513	ns	0.160706	ns
GO:0046324	regulation of glucose import	Biological Process	A0A8I5ZXF9	1	273	21	93038	0.0476	0.0598513	ns	0.160706	ns
GO:0050920	regulation of chemotaxis	Biological Process	A0A0G2JVV5	1	273	21	93038	0.0476	0.0598513	ns	0.160706	ns
GO:0006241	CTP biosynthetic process	Biological Process	A0A8I6AE98	1	273	21	93038	0.0476	0.0598513	ns	0.160706	ns
GO:0006228	UTP biosynthetic process	Biological Process	A0A8I6AE98	1	273	21	93038	0.0476	0.0598513	ns	0.160706	ns
GO:0050927	positive regulation of positive chemotaxis	Biological Process	A0A8I6G502	1	273	21	93038	0.0476	0.0598513	ns	0.160706	ns
GO:0046322	negative regulation of fatty acid oxidation	Biological Process	A0A0G2K1F2	1	273	21	93038	0.0476	0.0598513	ns	0.160706	ns
GO:0045639	positive regulation of myeloid cell differentiation	Biological Process	A0A8L2R1Q6	1	273	21	93038	0.0476	0.0598513	ns	0.160706	ns
GO:0001938	positive regulation of endothelial cell proliferation	Biological Process	A0A8I6ASH2, A0A8I6G502	2	273	135	93038	0.0148	0.0601625	ns	0.160706	ns
GO:0001540	amyloid-beta binding	Molecular Function	A0A096MJ39, A0A0G2JU23	2	273	135	93038	0.0148	0.0601625	ns	0.160706	ns
GO:0006620	post-translational protein targeting to endoplasmic reticulum membrane	Biological Process	A0A8I6A8V9	1	273	22	93038	0.0455	0.0626106	ns	0.164123	ns
GO:0000940	outer kinetochore	Cellular Component	A0A8I5Y7E4	1	273	22	93038	0.0455	0.0626106	ns	0.164123	ns
GO:0018344	protein geranylgeranylation	Biological Process	A0A8I6GLQ7	1	273	22	93038	0.0455	0.0626106	ns	0.164123	ns
GO:0034375	high-density lipoprotein particle remodeling	Biological Process	A0A0G2JU23	1	273	22	93038	0.0455	0.0626106	ns	0.164123	ns
GO:0043691	reverse cholesterol transport	Biological Process	A0A0G2JU23	1	273	22	93038	0.0455	0.0626106	ns	0.164123	ns
GO:0005753	mitochondrial proton-transporting ATP synthase complex	Cellular Component	A0A8L2QV13	1	273	22	93038	0.0455	0.0626106	ns	0.164123	ns
GO:0070201	regulation of establishment of protein localization	Biological Process	A6HY44	1	273	22	93038	0.0455	0.0626106	ns	0.164123	ns
GO:0008194	UDP-glycosyltransferase activity	Molecular Function	A0A0G2JXP1	1	273	23	93038	0.0435	0.0653618	ns	0.166452	ns
GO:0004331	fructose-2,6-bisphosphate 2-phosphatase activity	Molecular Function	A0A0H2UH89	1	273	23	93038	0.0435	0.0653618	ns	0.166452	ns
GO:0031953	negative regulation of protein autophosphorylation	Biological Process	A0A140TAE0	1	273	23	93038	0.0435	0.0653618	ns	0.166452	ns
GO:0061099	negative regulation of protein tyrosine kinase activity	Biological Process	A0A140TAE0	1	273	23	93038	0.0435	0.0653618	ns	0.166452	ns
GO:0042953	lipoprotein transport	Biological Process	A0A096MJ39	1	273	23	93038	0.0435	0.0653618	ns	0.166452	ns
GO:0035634	response to stilbenoid	Biological Process	A0A096MJ39	1	273	23	93038	0.0435	0.0653618	ns	0.166452	ns
GO:0032009	early phagosome	Cellular Component	A0A8I5ZXF9	1	273	23	93038	0.0435	0.0653618	ns	0.166452	ns
GO:0015651	quaternary ammonium group transmembrane transporter activity	Molecular Function	A0A8I5ZYC2	1	273	23	93038	0.0435	0.0653618	ns	0.166452	ns
GO:0071691	cardiac muscle thin filament assembly	Biological Process	A0A8I6G5A2	1	273	23	93038	0.0435	0.0653618	ns	0.166452	ns
GO:0045646	regulation of erythrocyte differentiation	Biological Process	A0A8L2R1Q6	1	273	23	93038	0.0435	0.0653618	ns	0.166452	ns
GO:0005980	glycogen catabolic process	Biological Process	Q6P7A9	1	273	23	93038	0.0435	0.0653618	ns	0.166452	ns
GO:0030496	midbody	Cellular Component	A0A0G2JZ52, D4A9A3, A0A8I5ZSD4	3	273	316	93038	0.0095	0.066836	ns	0.169767	ns
GO:0005750	mitochondrial respiratory chain complex III	Cellular Component	A9UMV7	1	273	24	93038	0.0417	0.068105	ns	0.170784	ns
GO:0003873	6-phosphofructo-2-kinase activity	Molecular Function	A0A0H2UH89	1	273	24	93038	0.0417	0.068105	ns	0.170784	ns
GO:0043422	protein kinase B binding	Molecular Function	A0A8I5ZXF9	1	273	24	93038	0.0417	0.068105	ns	0.170784	ns
GO:0106274	NAD+-protein-arginine ADP-ribosyltransferase activity	Molecular Function	A0A0G2K8S9	1	273	24	93038	0.0417	0.068105	ns	0.170784	ns
GO:0140444	cytoskeleton-nuclear membrane anchor activity	Molecular Function	A0A8I6A6J5	1	273	24	93038	0.0417	0.068105	ns	0.170784	ns
GO:0032801	receptor catabolic process	Biological Process	P97571	1	273	25	93038	0.04	0.0708401	ns	0.172366	ns
GO:0007341	penetration of zona pellucida	Biological Process	A0A8I6AJ04	1	273	25	93038	0.04	0.0708401	ns	0.172366	ns
GO:0003810	protein-glutamine gamma-glutamyltransferase activity	Molecular Function	A0A8I6A1G8	1	273	25	93038	0.04	0.0708401	ns	0.172366	ns
GO:1990023	mitotic spindle midzone	Cellular Component	A0A0G2JZ52	1	273	25	93038	0.04	0.0708401	ns	0.172366	ns
GO:0036002	pre-mRNA binding	Molecular Function	A0A0G2JZ52	1	273	25	93038	0.04	0.0708401	ns	0.172366	ns
GO:0019433	triglyceride catabolic process	Biological Process	A0A8I6GLP7	1	273	25	93038	0.04	0.0708401	ns	0.172366	ns
GO:0000015	phosphopyruvate hydratase complex	Cellular Component	A0A8I5ZMA1	1	273	25	93038	0.04	0.0708401	ns	0.172366	ns
GO:0004634	phosphopyruvate hydratase activity	Molecular Function	A0A8I5ZMA1	1	273	25	93038	0.04	0.0708401	ns	0.172366	ns
GO:0061578	K63-linked deubiquitinase activity	Molecular Function	A0A0G2JVV5	1	273	25	93038	0.04	0.0708401	ns	0.172366	ns
GO:0006656	phosphatidylcholine biosynthetic process	Biological Process	A0A0G2JU23	1	273	25	93038	0.04	0.0708401	ns	0.172366	ns
GO:0033700	phospholipid efflux	Biological Process	A0A0G2JU23	1	273	25	93038	0.04	0.0708401	ns	0.172366	ns
GO:0006941	striated muscle contraction	Biological Process	Q6P7A9	1	273	25	93038	0.04	0.0708401	ns	0.172366	ns
GO:0019899	enzyme binding	Molecular Function	P97571, A0A0G2JXR0, A0A8I6A9V4, A0A8I5ZQ25, A0A0G2JU23	5	273	754	93038	0.0066	0.0727675	ns	0.174678	ns
GO:0006122	mitochondrial electron transport, ubiquinol to cytochrome c	Biological Process	A9UMV7	1	273	26	93038	0.0385	0.0735673	ns	0.174678	ns
GO:0045654	positive regulation of megakaryocyte differentiation	Biological Process	A0A8I6AJ04	1	273	26	93038	0.0385	0.0735673	ns	0.174678	ns
GO:0016209	antioxidant activity	Molecular Function	A0A0H2UHM3	1	273	26	93038	0.0385	0.0735673	ns	0.174678	ns
GO:0042308	negative regulation of protein import into nucleus	Biological Process	A0A096MJ39	1	273	26	93038	0.0385	0.0735673	ns	0.174678	ns
GO:0097731	9+0 non-motile cilium	Cellular Component	A0A8I6A9V4	1	273	26	93038	0.0385	0.0735673	ns	0.174678	ns
GO:0030955	potassium ion binding	Molecular Function	M0RD14	1	273	26	93038	0.0385	0.0735673	ns	0.174678	ns
GO:0022890	inorganic cation transmembrane transporter activity	Molecular Function	A0A0G2K1G1	1	273	26	93038	0.0385	0.0735673	ns	0.174678	ns
GO:0019911	structural constituent of myelin sheath	Molecular Function	A0A8L2QCF0	1	273	26	93038	0.0385	0.0735673	ns	0.174678	ns
GO:0006782	protoporphyrinogen IX biosynthetic process	Biological Process	A0A8I6AS85	1	273	26	93038	0.0385	0.0735673	ns	0.174678	ns
GO:0005200	structural constituent of cytoskeleton	Molecular Function	A0A8I5ZMS1, A0A8I5ZN97	2	273	154	93038	0.013	0.0756157	ns	0.176032	ns
GO:0005615	extracellular space	Cellular Component	A0A8I5Y6S4, A0A8I6A263, P18437, Q4V7D9, A0A8I5ZQ25, A0A9K3Y8D0, A0A096MIX6, A0A2P1NRX4, A0A0G2K926, A0A8I6G502, A6HY44, A0A0F7RQJ6	12	273	2556	93038	0.0047	0.0760962	ns	0.176032	ns
GO:0097264	self proteolysis	Biological Process	P97571	1	273	27	93038	0.037	0.0762864	ns	0.176032	ns
GO:0045910	negative regulation of DNA recombination	Biological Process	D3ZBN0	1	273	27	93038	0.037	0.0762864	ns	0.176032	ns
GO:0005041	low-density lipoprotein particle receptor activity	Molecular Function	A0A096MJ39	1	273	27	93038	0.037	0.0762864	ns	0.176032	ns
GO:0140052	cellular response to oxidised low-density lipoprotein particle stimulus	Biological Process	A0A096MJ39	1	273	27	93038	0.037	0.0762864	ns	0.176032	ns
GO:0010762	regulation of fibroblast migration	Biological Process	A0A8I5ZXF9	1	273	27	93038	0.037	0.0762864	ns	0.176032	ns
GO:0008324	monoatomic cation transmembrane transporter activity	Molecular Function	A0A0G2K1G1	1	273	27	93038	0.037	0.0762864	ns	0.176032	ns
GO:0034361	very-low-density lipoprotein particle	Cellular Component	A0A0G2JU23	1	273	27	93038	0.037	0.0762864	ns	0.176032	ns
GO:0002026	regulation of the force of heart contraction	Biological Process	Q6P7A9	1	273	27	93038	0.037	0.0762864	ns	0.176032	ns
GO:0045503	dynein light chain binding	Molecular Function	A0A8I5ZUA0	1	273	27	93038	0.037	0.0762864	ns	0.176032	ns
GO:0051560	mitochondrial calcium ion homeostasis	Biological Process	A0A8I6ACX1	1	273	27	93038	0.037	0.0762864	ns	0.176032	ns
GO:0005743	mitochondrial inner membrane	Cellular Component	A9UMV7, Q06QE9, A0A8I5ZWM3, A0A0G2K9V1, A0A096XNM4	5	273	766	93038	0.0065	0.0766471	ns	0.17645	ns
GO:0003724	RNA helicase activity	Molecular Function	A0A8I6A800, A0A8I6A0E5	2	273	156	93038	0.0128	0.0773091	ns	0.176488	ns
GO:0016459	myosin complex	Cellular Component	A0A8I6A2T6, A0A8J8XU90	2	273	157	93038	0.0127	0.0781602	ns	0.176488	ns
GO:0045047	protein targeting to ER	Biological Process	A0A8I5ZXN5	1	273	28	93038	0.0357	0.0789977	ns	0.176488	ns
GO:0061133	endopeptidase activator activity	Molecular Function	A0A0G2JZJ1	1	273	28	93038	0.0357	0.0789977	ns	0.176488	ns
GO:0004029	aldehyde dehydrogenase (NAD+) activity	Molecular Function	A0A8I5Y576	1	273	28	93038	0.0357	0.0789977	ns	0.176488	ns
GO:1990498	mitotic spindle microtubule	Cellular Component	A0A0G2JZ52	1	273	28	93038	0.0357	0.0789977	ns	0.176488	ns
GO:0008035	high-density lipoprotein particle binding	Molecular Function	A0A096MJ39	1	273	28	93038	0.0357	0.0789977	ns	0.176488	ns
GO:0071223	cellular response to lipoteichoic acid	Biological Process	A0A096MJ39	1	273	28	93038	0.0357	0.0789977	ns	0.176488	ns
GO:1903428	positive regulation of reactive oxygen species biosynthetic process	Biological Process	A0A096MJ39	1	273	28	93038	0.0357	0.0789977	ns	0.176488	ns
GO:0044322	endoplasmic reticulum quality control compartment	Cellular Component	B2RZD1	1	273	28	93038	0.0357	0.0789977	ns	0.176488	ns
GO:0043023	ribosomal large subunit binding	Molecular Function	A0JPJ7	1	273	28	93038	0.0357	0.0789977	ns	0.176488	ns
GO:0042058	regulation of epidermal growth factor receptor signaling pathway	Biological Process	A0A8I6G502	1	273	28	93038	0.0357	0.0789977	ns	0.176488	ns
GO:0034452	dynactin binding	Molecular Function	A0A8I5ZUA0	1	273	28	93038	0.0357	0.0789977	ns	0.176488	ns
GO:0005741	mitochondrial outer membrane	Cellular Component	A0A8I5ZKS3, A0A0A6YYM0, Q5RK08	3	273	340	93038	0.0088	0.0792626	ns	0.176678	ns
GO:1905907	negative regulation of amyloid fibril formation	Biological Process	A0A8I6ASH2	1	273	29	93038	0.0345	0.081701	ns	0.179268	ns
GO:0006003	fructose 2,6-bisphosphate metabolic process	Biological Process	A0A0H2UH89	1	273	29	93038	0.0345	0.081701	ns	0.179268	ns
GO:0070034	telomerase RNA binding	Molecular Function	A0A0G2JZ52	1	273	29	93038	0.0345	0.081701	ns	0.179268	ns
GO:1990000	amyloid fibril formation	Biological Process	A0A096MJ39	1	273	29	93038	0.0345	0.081701	ns	0.179268	ns
GO:0006910	phagocytosis, recognition	Biological Process	A0A096MJ39	1	273	29	93038	0.0345	0.081701	ns	0.179268	ns
GO:0023052	signaling	Biological Process	A0A8I5ZXF9	1	273	29	93038	0.0345	0.081701	ns	0.179268	ns
GO:0050884	neuromuscular process controlling posture	Biological Process	Q6P7A9	1	273	29	93038	0.0345	0.081701	ns	0.179268	ns
GO:0005925	focal adhesion	Cellular Component	A0A8I5Y194, A0A8I6GKJ1, A0A8I6AAE7	3	273	346	93038	0.0087	0.082516	ns	0.180619	ns
GO:0005525	GTP binding	Molecular Function	A0A8I6A3V6, A0JPJ7, D3Z8L7, A0A8I5ZN97, A0A8I5ZQR4, A0A8I5ZT09	6	273	1023	93038	0.0059	0.0826841	ns	0.180619	ns
GO:0005840	ribosome	Cellular Component	A0A8L2RBV8, A0A8I6AM85, A0A8I6AIV1	3	273	349	93038	0.0086	0.084164	ns	0.181139	ns
GO:0001725	stress fiber	Cellular Component	A0A0G2JZ38, A0A0G2JXR0	2	273	164	93038	0.0122	0.0841998	ns	0.181139	ns
GO:0006000	fructose metabolic process	Biological Process	A0A0H2UH89	1	273	30	93038	0.0333	0.0843964	ns	0.181139	ns
GO:0042059	negative regulation of epidermal growth factor receptor signaling pathway	Biological Process	A0A140TAE0	1	273	30	93038	0.0333	0.0843964	ns	0.181139	ns
GO:0034122	negative regulation of toll-like receptor signaling pathway	Biological Process	Q4V7D9	1	273	30	93038	0.0333	0.0843964	ns	0.181139	ns
GO:0005861	troponin complex	Cellular Component	A0A0G2JSW6	1	273	30	93038	0.0333	0.0843964	ns	0.181139	ns
GO:0014037	Schwann cell differentiation	Biological Process	A0A0G2JWX2	1	273	30	93038	0.0333	0.0843964	ns	0.181139	ns
GO:0051896	regulation of phosphatidylinositol 3-kinase/protein kinase B signal transduction	Biological Process	D3Z8L7	1	273	30	93038	0.0333	0.0843964	ns	0.181139	ns
GO:0001841	neural tube formation	Biological Process	A0A8I6A9V4	1	273	31	93038	0.0323	0.0870839	ns	0.186094	ns
GO:0033044	regulation of chromosome organization	Biological Process	D4A9A3	1	273	31	93038	0.0323	0.0870839	ns	0.186094	ns
GO:0003743	translation initiation factor activity	Molecular Function	A0A8I6GJ08, A0A8I6A0E5	2	273	169	93038	0.0118	0.0885978	ns	0.188919	ns
GO:0022617	extracellular matrix disassembly	Biological Process	F1MAA7	1	273	32	93038	0.0312	0.0897635	ns	0.190578	ns
GO:0004467	long-chain fatty acid-CoA ligase activity	Molecular Function	A0A0A6YYM0	1	273	32	93038	0.0312	0.0897635	ns	0.190578	ns
GO:0005811	lipid droplet	Cellular Component	A0A8I6GLP7, A0A8I6A343	2	273	172	93038	0.0116	0.0912689	ns	0.193356	ns
GO:0030970	retrograde protein transport, ER to cytosol	Biological Process	B2RZD1	1	273	33	93038	0.0303	0.0924353	ns	0.194569	ns
GO:0055091	phospholipid homeostasis	Biological Process	A0A0G2JU23	1	273	33	93038	0.0303	0.0924353	ns	0.194569	ns
GO:0034709	methylosome	Cellular Component	A0A8I5ZSD4	1	273	33	93038	0.0303	0.0924353	ns	0.194569	ns
GO:0005212	structural constituent of eye lens	Molecular Function	A0A8L2Q7F2	1	273	34	93038	0.0294	0.0950993	ns	0.196392	ns
GO:0010666	positive regulation of cardiac muscle cell apoptotic process	Biological Process	P97571	1	273	34	93038	0.0294	0.0950993	ns	0.196392	ns
GO:0034399	nuclear periphery	Cellular Component	A0A8I5ZMS1	1	273	34	93038	0.0294	0.0950993	ns	0.196392	ns
GO:1902275	regulation of chromatin organization	Biological Process	A0A0G2JZ52	1	273	34	93038	0.0294	0.0950993	ns	0.196392	ns
GO:0035729	cellular response to hepatocyte growth factor stimulus	Biological Process	A0A8I5ZXF9	1	273	34	93038	0.0294	0.0950993	ns	0.196392	ns
GO:0010804	negative regulation of tumor necrosis factor-mediated signaling pathway	Biological Process	A0A0G2JU23	1	273	34	93038	0.0294	0.0950993	ns	0.196392	ns
GO:0043292	contractile fiber	Cellular Component	A0A8I6G5A2	1	273	34	93038	0.0294	0.0950993	ns	0.196392	ns
GO:0005319	lipid transporter activity	Molecular Function	D3ZCF8	1	273	34	93038	0.0294	0.0950993	ns	0.196392	ns
GO:0034993	meiotic nuclear membrane microtubule tethering complex	Cellular Component	A0A8I6A6J5	1	273	34	93038	0.0294	0.0950993	ns	0.196392	ns
GO:0031594	neuromuscular junction	Cellular Component	F1MAA7, A0A0G2JWX2	2	273	179	93038	0.0112	0.0975914	ns	0.198952	ns
GO:0046685	response to arsenic-containing substance	Biological Process	P97571	1	273	35	93038	0.0286	0.0977555	ns	0.198952	ns
GO:0051371	muscle alpha-actinin binding	Molecular Function	A0A0G2JXR0	1	273	35	93038	0.0286	0.0977555	ns	0.198952	ns
GO:0005978	glycogen biosynthetic process	Biological Process	A0A9K3Y8H8	1	273	35	93038	0.0286	0.0977555	ns	0.198952	ns
GO:0002357	defense response to tumor cell	Biological Process	A0A0G2JSH9	1	273	35	93038	0.0286	0.0977555	ns	0.198952	ns
GO:0050995	negative regulation of lipid catabolic process	Biological Process	A0A0G2K1F2	1	273	35	93038	0.0286	0.0977555	ns	0.198952	ns
GO:0009888	tissue development	Biological Process	Q6P7A9	1	273	35	93038	0.0286	0.0977555	ns	0.198952	ns
GO:0007224	smoothened signaling pathway	Biological Process	A0A8I6ASH2, A0A8I6A9V4	2	273	182	93038	0.011	0.100338	ns	0.201835	ns
GO:0017101	aminoacyl-tRNA synthetase multienzyme complex	Cellular Component	A0A8I6A263	1	273	36	93038	0.0278	0.100404	ns	0.201835	ns
GO:0034244	negative regulation of transcription elongation by RNA polymerase II	Biological Process	A0A0G2JZ52	1	273	36	93038	0.0278	0.100404	ns	0.201835	ns
GO:0021953	central nervous system neuron differentiation	Biological Process	A0A8I6A9V4	1	273	36	93038	0.0278	0.100404	ns	0.201835	ns
GO:0021904	dorsal/ventral neural tube patterning	Biological Process	A0A8I6A9V4	1	273	36	93038	0.0278	0.100404	ns	0.201835	ns
GO:0043495	protein-membrane adaptor activity	Molecular Function	A0A8I6A6J5	1	273	36	93038	0.0278	0.100404	ns	0.201835	ns
GO:0005856	cytoskeleton	Cellular Component	A0A0G2JZ38, A0A8I6GC15, A0A0G2JXR0, A0A140TAE0, A0A8I6AAE7	5	273	834	93038	0.006	0.100678	ns	0.201972	ns
GO:0007420	brain development	Biological Process	A0A8I6ASH2, P97571, A0A8I6A9V4, A0A9K3Y8H8	4	273	603	93038	0.0066	0.102922	ns	0.205462	ns
GO:0060100	positive regulation of phagocytosis, engulfment	Biological Process	A0A096MJ39	1	273	37	93038	0.027	0.103045	ns	0.205462	ns
GO:0032982	myosin filament	Cellular Component	A0A8I6A2T6	1	273	37	93038	0.027	0.103045	ns	0.205462	ns
GO:0016579	protein deubiquitination	Biological Process	A0A0G2JZJ1, A0A0G2JVV5	2	273	187	93038	0.0107	0.104963	ns	0.207348	ns
GO:0019934	cGMP-mediated signaling	Biological Process	A0A096MJ39	1	273	38	93038	0.0263	0.105678	ns	0.207348	ns
GO:1900227	positive regulation of NLRP3 inflammasome complex assembly	Biological Process	A0A096MJ39	1	273	38	93038	0.0263	0.105678	ns	0.207348	ns
GO:0005523	tropomyosin binding	Molecular Function	A0A0G2JSW6	1	273	38	93038	0.0263	0.105678	ns	0.207348	ns
GO:0005536	glucose binding	Molecular Function	A0A9K3Y8H8	1	273	38	93038	0.0263	0.105678	ns	0.207348	ns
GO:0045088	regulation of innate immune response	Biological Process	A0A8I5ZXF9	1	273	38	93038	0.0263	0.105678	ns	0.207348	ns
GO:0046716	muscle cell cellular homeostasis	Biological Process	Q6P7A9	1	273	38	93038	0.0263	0.105678	ns	0.207348	ns
GO:0022027	interkinetic nuclear migration	Biological Process	A0A8I5ZUA0	1	273	38	93038	0.0263	0.105678	ns	0.207348	ns
GO:0050728	negative regulation of inflammatory response	Biological Process	Q4V7D9, A0A0G2JU23	2	273	189	93038	0.0106	0.106829	ns	0.20919	ns
GO:0003723	RNA binding	Molecular Function	A0A097BVJ5, A0A8I6GJ08, A0A8I5Y747, A0A8L2Q6N7, A0A8I5XW32, A0A8I5ZNL7, A0A8I5ZQ38, A0A0G2JXW4	8	273	1625	93038	0.0049	0.108136	ns	0.210815	ns
GO:0051457	maintenance of protein location in nucleus	Biological Process	A0A0G2JZ52	1	273	39	93038	0.0256	0.108303	ns	0.210815	ns
GO:0004550	nucleoside diphosphate kinase activity	Molecular Function	A0A8I6AE98	1	273	39	93038	0.0256	0.108303	ns	0.210815	ns
GO:0010494	cytoplasmic stress granule	Cellular Component	A0A8I6A800, A0A0G2K2B3	2	273	192	93038	0.0104	0.109645	ns	0.212916	ns
GO:0001674	female germ cell nucleus	Cellular Component	P18437	1	273	40	93038	0.025	0.11092	ns	0.212916	ns
GO:0030552	cAMP binding	Molecular Function	A0A8I6A621	1	273	40	93038	0.025	0.11092	ns	0.212916	ns
GO:0042176	regulation of protein catabolic process	Biological Process	A6HIT6	1	273	40	93038	0.025	0.11092	ns	0.212916	ns
GO:0097708	intracellular vesicle	Cellular Component	A0A8I5ZXF9	1	273	40	93038	0.025	0.11092	ns	0.212916	ns
GO:0042373	vitamin K metabolic process	Biological Process	A0A8I5XVU2	1	273	40	93038	0.025	0.11092	ns	0.212916	ns
GO:0043202	lysosomal lumen	Cellular Component	Q6P7A9	1	273	40	93038	0.025	0.11092	ns	0.212916	ns
GO:0006470	protein dephosphorylation	Biological Process	D3ZRL3, A0A8L2QTS7, A0A0G2JUF3	3	273	395	93038	0.0076	0.111115	ns	0.212916	ns
GO:0009060	aerobic respiration	Biological Process	A0A8I5ZTN5	1	273	41	93038	0.0244	0.11353	ns	0.215862	ns
GO:0031435	mitogen-activated protein kinase kinase kinase binding	Molecular Function	A0A0G2QBZ7	1	273	41	93038	0.0244	0.11353	ns	0.215862	ns
GO:0050850	positive regulation of calcium-mediated signaling	Biological Process	A0A8I6G502	1	273	41	93038	0.0244	0.11353	ns	0.215862	ns
GO:0034454	microtubule anchoring at centrosome	Biological Process	A0A8I5ZUA0	1	273	41	93038	0.0244	0.11353	ns	0.215862	ns
GO:0005697	telomerase holoenzyme complex	Cellular Component	A0A0G2JZ52	1	273	42	93038	0.0238	0.116133	ns	0.219536	ns
GO:2000737	negative regulation of stem cell differentiation	Biological Process	A0A0G2JZ52	1	273	42	93038	0.0238	0.116133	ns	0.219536	ns
GO:1901673	regulation of mitotic spindle assembly	Biological Process	A0A0G2JZ52	1	273	42	93038	0.0238	0.116133	ns	0.219536	ns
GO:0000228	nuclear chromosome	Cellular Component	A0A0G2JZ52	1	273	43	93038	0.0233	0.118727	ns	0.223153	ns
GO:0043277	apoptotic cell clearance	Biological Process	A0A096MJ39	1	273	43	93038	0.0233	0.118727	ns	0.223153	ns
GO:0048143	astrocyte activation	Biological Process	B6ID08	1	273	43	93038	0.0233	0.118727	ns	0.223153	ns
GO:0120162	positive regulation of cold-induced thermogenesis	Biological Process	F7FMV4, A0A096MJ39	2	273	204	93038	0.0098	0.121098	ns	0.226285	ns
GO:0032211	negative regulation of telomere maintenance via telomerase	Biological Process	A0A0G2JZ52	1	273	44	93038	0.0227	0.121315	ns	0.226285	ns
GO:0016342	catenin complex	Cellular Component	A0A8I6G502	1	273	44	93038	0.0227	0.121315	ns	0.226285	ns
GO:0045022	early endosome to late endosome transport	Biological Process	A0A8I5ZUA0	1	273	44	93038	0.0227	0.121315	ns	0.226285	ns
GO:0005635	nuclear envelope	Cellular Component	A0A8I5ZMS1, A0A8I5ZZ38, A0A8I6A6J5	3	273	414	93038	0.0072	0.123098	ns	0.227216	ns
GO:0016787	hydrolase activity	Molecular Function	A0A8I5ZZD3, A0A8I6A0E5, A0A8I5ZN97	3	273	415	93038	0.0072	0.123742	ns	0.227216	ns
GO:0033290	eukaryotic 48S preinitiation complex	Cellular Component	A0A8I6GJ08	1	273	45	93038	0.0222	0.123894	ns	0.227216	ns
GO:0005852	eukaryotic translation initiation factor 3 complex	Cellular Component	A0A8I6GJ08	1	273	45	93038	0.0222	0.123894	ns	0.227216	ns
GO:0015908	fatty acid transport	Biological Process	A0A8I5ZYX0	1	273	45	93038	0.0222	0.123894	ns	0.227216	ns
GO:0005550	pheromone binding	Molecular Function	A0A096MIX6	1	273	45	93038	0.0222	0.123894	ns	0.227216	ns
GO:0004190	aspartic-type endopeptidase activity	Molecular Function	A6HY44	1	273	45	93038	0.0222	0.123894	ns	0.227216	ns
GO:0008199	ferric iron binding	Molecular Function	A0A8I5ZMC0	1	273	45	93038	0.0222	0.123894	ns	0.227216	ns
GO:0005521	lamin binding	Molecular Function	A0A8I6A6J5	1	273	45	93038	0.0222	0.123894	ns	0.227216	ns
GO:0007229	integrin-mediated signaling pathway	Biological Process	A0A8I6GKJ1, A0A0G2JU23	2	273	209	93038	0.0096	0.125953	ns	0.229789	ns
GO:0004198	calcium-dependent cysteine-type endopeptidase activity	Molecular Function	P97571	1	273	46	93038	0.0217	0.126466	ns	0.229789	ns
GO:0001732	formation of cytoplasmic translation initiation complex	Biological Process	A0A8I6GJ08	1	273	46	93038	0.0217	0.126466	ns	0.229789	ns
GO:0016339	calcium-dependent cell-cell adhesion via plasma membrane cell adhesion molecules	Biological Process	A0A8I6G502	1	273	46	93038	0.0217	0.126466	ns	0.229789	ns
GO:0044331	cell-cell adhesion mediated by cadherin	Biological Process	A0A8I6G502	1	273	46	93038	0.0217	0.126466	ns	0.229789	ns
GO:0071385	cellular response to glucocorticoid stimulus	Biological Process	A0A0G2JZ52	1	273	47	93038	0.0213	0.129031	ns	0.233156	ns
GO:0030296	protein tyrosine kinase activator activity	Molecular Function	A0A096MJ39	1	273	47	93038	0.0213	0.129031	ns	0.233156	ns
GO:0034332	adherens junction organization	Biological Process	A0A8I6G502	1	273	47	93038	0.0213	0.129031	ns	0.233156	ns
GO:0051233	spindle midzone	Cellular Component	D4A9A3	1	273	48	93038	0.0208	0.131587	ns	0.23734	ns
GO:0003697	single-stranded DNA binding	Molecular Function	A0A0G2JZ52, A0A0G2K747	2	273	217	93038	0.0092	0.133817	ns	0.239304	ns
GO:0004843	cysteine-type deubiquitinase activity	Molecular Function	A0A0G2JVV5, A0A8I6G7R6	2	273	217	93038	0.0092	0.133817	ns	0.239304	ns
GO:0018149	peptide cross-linking	Biological Process	A0A8I6A1G8	1	273	49	93038	0.0204	0.134137	ns	0.239304	ns
GO:0070006	metalloaminopeptidase activity	Molecular Function	A0A8I6ASW2	1	273	49	93038	0.0204	0.134137	ns	0.239304	ns
GO:1903076	regulation of protein localization to plasma membrane	Biological Process	A0A8I5ZXF9	1	273	49	93038	0.0204	0.134137	ns	0.239304	ns
GO:0016601	Rac protein signal transduction	Biological Process	A0A8I6G502	1	273	49	93038	0.0204	0.134137	ns	0.239304	ns
GO:0008589	regulation of smoothened signaling pathway	Biological Process	A0A8I6A9V4	1	273	50	93038	0.02	0.136679	ns	0.24035	ns
GO:0098869	cellular oxidant detoxification	Biological Process	A0A9K3Y8D0	1	273	50	93038	0.02	0.136679	ns	0.24035	ns
GO:0010498	proteasomal protein catabolic process	Biological Process	A0A0G2JX45	1	273	50	93038	0.02	0.136679	ns	0.24035	ns
GO:0006882	intracellular zinc ion homeostasis	Biological Process	B6ID08	1	273	50	93038	0.02	0.136679	ns	0.24035	ns
GO:0033344	cholesterol efflux	Biological Process	A0A0G2JU23	1	273	50	93038	0.02	0.136679	ns	0.24035	ns
GO:0010875	positive regulation of cholesterol efflux	Biological Process	A0A0G2JU23	1	273	50	93038	0.02	0.136679	ns	0.24035	ns
GO:0070328	triglyceride homeostasis	Biological Process	A0A0G2JU23	1	273	50	93038	0.02	0.136679	ns	0.24035	ns
GO:0043330	response to exogenous dsRNA	Biological Process	A0A0H2UHQ0	1	273	50	93038	0.02	0.136679	ns	0.24035	ns
GO:0016540	protein autoprocessing	Biological Process	P97571	1	273	51	93038	0.0196	0.139214	ns	0.243067	ns
GO:0036211	protein modification process	Biological Process	A0A0G2QBZ7	1	273	51	93038	0.0196	0.139214	ns	0.243067	ns
GO:0097150	neuronal stem cell population maintenance	Biological Process	A0A8I5ZUA0	1	273	51	93038	0.0196	0.139214	ns	0.243067	ns
GO:0051642	centrosome localization	Biological Process	A0A8I6A6J5	1	273	51	93038	0.0196	0.139214	ns	0.243067	ns
GO:0016226	iron-sulfur cluster assembly	Biological Process	A0A8I6ASY3	1	273	52	93038	0.0192	0.141741	ns	0.24487	ns
GO:0005504	fatty acid binding	Molecular Function	A0A096MJ39	1	273	52	93038	0.0192	0.141741	ns	0.24487	ns
GO:0003009	skeletal muscle contraction	Biological Process	A0A0G2JSW6	1	273	52	93038	0.0192	0.141741	ns	0.24487	ns
GO:0010942	obsolete positive regulation of cell death	Biological Process	A0A9K3Y8D0	1	273	52	93038	0.0192	0.141741	ns	0.24487	ns
GO:0120020	cholesterol transfer activity	Molecular Function	A0A0G2JU23	1	273	52	93038	0.0192	0.141741	ns	0.24487	ns
GO:0007043	cell-cell junction assembly	Biological Process	A0A8I6G502	1	273	52	93038	0.0192	0.141741	ns	0.24487	ns
GO:0050900	leukocyte migration	Biological Process	A0A8I6A263	1	273	53	93038	0.0189	0.144261	ns	0.246195	ns
GO:0048738	cardiac muscle tissue development	Biological Process	A0A8I6ASH2	1	273	53	93038	0.0189	0.144261	ns	0.246195	ns
GO:0099173	postsynapse organization	Biological Process	A0A0G2QBZ7	1	273	53	93038	0.0189	0.144261	ns	0.246195	ns
GO:0010761	fibroblast migration	Biological Process	A0A8I5Y194	1	273	53	93038	0.0189	0.144261	ns	0.246195	ns
GO:0045499	chemorepellent activity	Molecular Function	A0A0G2JU23	1	273	53	93038	0.0189	0.144261	ns	0.246195	ns
GO:0032691	negative regulation of interleukin-1 beta production	Biological Process	A0A0G2JU23	1	273	53	93038	0.0189	0.144261	ns	0.246195	ns
GO:0050768	negative regulation of neurogenesis	Biological Process	A0A8I5ZUA0	1	273	53	93038	0.0189	0.144261	ns	0.246195	ns
GO:0016282	eukaryotic 43S preinitiation complex	Cellular Component	A0A8I6GJ08	1	273	54	93038	0.0185	0.146773	ns	0.248405	ns
GO:0042157	lipoprotein metabolic process	Biological Process	A0A0G2JU23	1	273	54	93038	0.0185	0.146773	ns	0.248405	ns
GO:0071539	protein localization to centrosome	Biological Process	A0A8I5ZUA0	1	273	54	93038	0.0185	0.146773	ns	0.248405	ns
GO:0004707	MAP kinase activity	Molecular Function	A0A8I5ZT48	1	273	54	93038	0.0185	0.146773	ns	0.248405	ns
GO:0042383	sarcolemma	Cellular Component	A0A8I6A7Q8, A0A0G2JWX2	2	273	230	93038	0.0087	0.146819	ns	0.248405	ns
GO:0070536	protein K63-linked deubiquitination	Biological Process	A0A0G2JZJ1	1	273	55	93038	0.0182	0.149278	ns	0.251268	ns
GO:0035025	positive regulation of Rho protein signal transduction	Biological Process	A0A0G2JU23	1	273	55	93038	0.0182	0.149278	ns	0.251268	ns
GO:2001240	negative regulation of extrinsic apoptotic signaling pathway in absence of ligand	Biological Process	A0A0G2JSH9	1	273	55	93038	0.0182	0.149278	ns	0.251268	ns
GO:0005737	cytoplasm	Cellular Component	A0A0G2JZ38, A0A8L2Q7F2, A0A8I6A800, P18437, A0A8I6A621, P97571, A0A8I6AJ04, A0A0G2QBZ7, A0A8I5Y194, A0A0G2K9V6, A0A0G2JSU4, A0A8I5ZZ15, A0A8I6A4T8, A0A9K3Y8H8, M0RD14, A0A8I5YBU1, A0A8I5ZX18, A0A8I6A0A3, A0A8L2QTS7, A0A8I5Y7E4, A0A8I5ZXF9, A0A8L2Q6N7, A0A8I5ZU93, A0A0G2JX45, B6ID08, A0A8I5XVU2, A0A8I6A0E5, A0A8I6AJ30, A0A059NZR0, A0JPJ7, A0A8I6G502, D3ZXK7, A0A8I5ZN97, A0A8I6GMK2, A0A8I5ZUA0, A0A…	37	273	10586	93038	0.0035	0.149851	ns	0.251801	ns
GO:0016477	cell migration	Biological Process	F1MAA7, A0A8I5ZQ25, D3Z8L7	3	273	455	93038	0.0066	0.150431	ns	0.252344	ns
GO:0006979	response to oxidative stress	Biological Process	A0A0G2K3Z9, A0A8I6ACX1	2	273	234	93038	0.0085	0.150871	ns	0.252446	ns
GO:0009055	electron transfer activity	Molecular Function	A0A8I6ASY3	1	273	56	93038	0.0179	0.151776	ns	0.252446	ns
GO:0006953	acute-phase response	Biological Process	A0A0H2UHM3	1	273	56	93038	0.0179	0.151776	ns	0.252446	ns
GO:1900017	positive regulation of cytokine production involved in inflammatory response	Biological Process	A0A8I5ZXF9	1	273	56	93038	0.0179	0.151776	ns	0.252446	ns
GO:0003950	NAD+ ADP-ribosyltransferase activity	Molecular Function	A0A0G2K8S9	1	273	56	93038	0.0179	0.151776	ns	0.252446	ns
GO:0051492	regulation of stress fiber assembly	Biological Process	A0A0G2JZ38	1	273	57	93038	0.0175	0.154266	ns	0.254863	ns
GO:0001937	negative regulation of endothelial cell proliferation	Biological Process	A0A8I6A263	1	273	57	93038	0.0175	0.154266	ns	0.254863	ns
GO:0006119	oxidative phosphorylation	Biological Process	Q5RK08	1	273	57	93038	0.0175	0.154266	ns	0.254863	ns
GO:0042626	ATPase-coupled transmembrane transporter activity	Molecular Function	D3ZCF8	1	273	57	93038	0.0175	0.154266	ns	0.254863	ns
GO:0002020	protease binding	Molecular Function	A0A8I6ASH2, A0A0F7RQJ6	2	273	238	93038	0.0084	0.154945	ns	0.255555	ns
GO:0014850	response to muscle activity	Biological Process	A0A8I5ZTN5	1	273	58	93038	0.0172	0.156749	ns	0.25638	ns
GO:0060907	positive regulation of macrophage cytokine production	Biological Process	A0A096MJ39	1	273	58	93038	0.0172	0.156749	ns	0.25638	ns
GO:0071276	cellular response to cadmium ion	Biological Process	B6ID08	1	273	58	93038	0.0172	0.156749	ns	0.25638	ns
GO:0008327	methyl-CpG binding	Molecular Function	A0A8I5ZSD4	1	273	58	93038	0.0172	0.156749	ns	0.25638	ns
GO:0002040	sprouting angiogenesis	Biological Process	A0A8I6G502	1	273	58	93038	0.0172	0.156749	ns	0.25638	ns
GO:0030234	enzyme regulator activity	Molecular Function	A6HIT6	1	273	59	93038	0.0169	0.159225	ns	0.258281	ns
GO:0019915	lipid storage	Biological Process	A0A096MJ39	1	273	59	93038	0.0169	0.159225	ns	0.258281	ns
GO:0000159	protein phosphatase type 2A complex	Cellular Component	A0A0G2JUF3	1	273	59	93038	0.0169	0.159225	ns	0.258281	ns
GO:0009058	biosynthetic process	Biological Process	A0A8I5ZSP9	1	273	59	93038	0.0169	0.159225	ns	0.258281	ns
GO:0010906	regulation of glucose metabolic process	Biological Process	A0A0G2K1F2	1	273	59	93038	0.0169	0.159225	ns	0.258281	ns
GO:0045879	negative regulation of smoothened signaling pathway	Biological Process	A0A8I6A9V4	1	273	60	93038	0.0167	0.161694	ns	0.261853	ns
GO:0006629	lipid metabolic process	Biological Process	A0A8I5YCE2, A0A0G2K080	2	273	245	93038	0.0082	0.162124	ns	0.262118	ns
GO:0030335	positive regulation of cell migration	Biological Process	A0A8I5ZQ25, A0A8I6G502, A0A8I6A6J5	3	273	474	93038	0.0063	0.163702	ns	0.264235	ns
GO:0007017	microtubule-based process	Biological Process	A0A8I5ZN97	1	273	61	93038	0.0164	0.164155	ns	0.264532	ns
GO:0043209	myelin sheath	Cellular Component	A0A8L2QCF0	1	273	62	93038	0.0161	0.166609	ns	0.268048	ns
GO:0031640	killing of cells of another organism	Biological Process	P18437	1	273	63	93038	0.0159	0.169057	ns	0.270216	ns
GO:0000993	RNA polymerase II complex binding	Molecular Function	A0A0G2JZ52	1	273	63	93038	0.0159	0.169057	ns	0.270216	ns
GO:0012506	vesicle membrane	Cellular Component	A0A8I5ZXF9	1	273	63	93038	0.0159	0.169057	ns	0.270216	ns
GO:0043029	T cell homeostasis	Biological Process	A0A0G2JSH9	1	273	63	93038	0.0159	0.169057	ns	0.270216	ns
GO:0051537	2 iron, 2 sulfur cluster binding	Molecular Function	A0A8I6ASY3	1	273	64	93038	0.0156	0.171496	ns	0.272785	ns
GO:0002486	antigen processing and presentation of endogenous peptide antigen via MHC class I via ER pathway, TAP-independent	Biological Process	A0A2P1NRX4	1	273	64	93038	0.0156	0.171496	ns	0.272785	ns
GO:0002476	antigen processing and presentation of endogenous peptide antigen via MHC class Ib	Biological Process	A0A2P1NRX4	1	273	64	93038	0.0156	0.171496	ns	0.272785	ns
GO:0030837	negative regulation of actin filament polymerization	Biological Process	P97571	1	273	65	93038	0.0154	0.173929	ns	0.275318	ns
GO:2000379	positive regulation of reactive oxygen species metabolic process	Biological Process	A0A8I5XVU2	1	273	65	93038	0.0154	0.173929	ns	0.275318	ns
GO:0006826	iron ion transport	Biological Process	A0A8I5ZMC0	1	273	65	93038	0.0154	0.173929	ns	0.275318	ns
GO:0007049	cell cycle	Biological Process	A0A8I5ZXF9, A0A8I5ZSD4	2	273	257	93038	0.0078	0.174565	ns	0.27588	ns
GO:0008143	poly(A) binding	Molecular Function	A0A0G2JZ52	1	273	66	93038	0.0152	0.176355	ns	0.277371	ns
GO:2000045	regulation of G1/S transition of mitotic cell cycle	Biological Process	A0A8I5ZXF9	1	273	66	93038	0.0152	0.176355	ns	0.277371	ns
GO:0016779	nucleotidyltransferase activity	Molecular Function	A0A0G2K8S9	1	273	66	93038	0.0152	0.176355	ns	0.277371	ns
GO:0031941	filamentous actin	Cellular Component	A0A0G2JXR0	1	273	67	93038	0.0149	0.178773	ns	0.280278	ns
GO:0006633	fatty acid biosynthetic process	Biological Process	A0A0G2K1F2	1	273	67	93038	0.0149	0.178773	ns	0.280278	ns
GO:0031069	hair follicle morphogenesis	Biological Process	F1MAA7	1	273	68	93038	0.0147	0.181185	ns	0.282706	ns
GO:1901223	negative regulation of non-canonical NF-kappaB signal transduction	Biological Process	P97571	1	273	68	93038	0.0147	0.181185	ns	0.282706	ns
GO:0035987	endodermal cell differentiation	Biological Process	A0A8I5ZQ25	1	273	68	93038	0.0147	0.181185	ns	0.282706	ns
GO:0030018	Z disc	Cellular Component	A0A0G2JXR0, A0A8I6G5A2	2	273	265	93038	0.0075	0.182942	ns	0.28465	ns
GO:0031507	heterochromatin formation	Biological Process	A0A8I5ZMS1	1	273	69	93038	0.0145	0.183589	ns	0.28465	ns
GO:0030100	regulation of endocytosis	Biological Process	A0A8I6G502	1	273	69	93038	0.0145	0.183589	ns	0.28465	ns
GO:0035904	aorta development	Biological Process	Q6P7A9	1	273	69	93038	0.0145	0.183589	ns	0.28465	ns
GO:0000776	kinetochore	Cellular Component	A0A0G2JZ52, D4A9A3	2	273	266	93038	0.0075	0.183993	ns	0.284827	ns
GO:0048514	blood vessel morphogenesis	Biological Process	A0A8I6A263	1	273	70	93038	0.0143	0.185986	ns	0.286559	ns
GO:0006402	mRNA catabolic process	Biological Process	A0A0G2K2B3	1	273	70	93038	0.0143	0.185986	ns	0.286559	ns
GO:0043086	negative regulation of catalytic activity	Biological Process	A0A0G2K1F2	1	273	70	93038	0.0143	0.185986	ns	0.286559	ns
GO:0005975	carbohydrate metabolic process	Biological Process	A0A8I6AKP8, A0A0H2UHQ0	2	273	269	93038	0.0074	0.187152	ns	0.287904	ns
GO:0008137	NADH dehydrogenase (ubiquinone) activity	Molecular Function	Q06QE9	1	273	71	93038	0.0141	0.188377	ns	0.288434	ns
GO:0045429	positive regulation of nitric oxide biosynthetic process	Biological Process	A0A096MJ39	1	273	71	93038	0.0141	0.188377	ns	0.288434	ns
GO:0046034	ATP metabolic process	Biological Process	A0JPJ7	1	273	71	93038	0.0141	0.188377	ns	0.288434	ns
GO:0019888	protein phosphatase regulator activity	Molecular Function	A0A0G2JUF3	1	273	72	93038	0.0139	0.19076	ns	0.291629	ns
GO:0032467	positive regulation of cytokinesis	Biological Process	D4A9A3	1	273	73	93038	0.0137	0.193137	ns	0.29389	ns
GO:0046718	viral entry into host cell	Biological Process	A0A0H2UHQ0	1	273	73	93038	0.0137	0.193137	ns	0.29389	ns
GO:0031624	ubiquitin conjugating enzyme binding	Molecular Function	A0A8I5ZSJ6	1	273	73	93038	0.0137	0.193137	ns	0.29389	ns
GO:0003779	actin binding	Molecular Function	A0A8I6GC15, A0A0G2JXR0, A0A0G2JZ52, A0A0G2JSW6	4	273	775	93038	0.0052	0.194569	ns	0.294758	ns
GO:0003678	DNA helicase activity	Molecular Function	A0A8I6A800	1	273	74	93038	0.0135	0.195506	ns	0.294758	ns
GO:0001533	cornified envelope	Cellular Component	P97571	1	273	74	93038	0.0135	0.195506	ns	0.294758	ns
GO:0006303	double-strand break repair via nonhomologous end joining	Biological Process	A0A0G2JZJ1	1	273	74	93038	0.0135	0.195506	ns	0.294758	ns
GO:0006749	glutathione metabolic process	Biological Process	A0A8I6A0A3	1	273	74	93038	0.0135	0.195506	ns	0.294758	ns
GO:0030099	myeloid cell differentiation	Biological Process	A0A8L2R1Q6	1	273	74	93038	0.0135	0.195506	ns	0.294758	ns
GO:0006120	mitochondrial electron transport, NADH to ubiquinone	Biological Process	Q06QE9	1	273	75	93038	0.0133	0.197868	ns	0.2956	ns
GO:0034063	stress granule assembly	Biological Process	A0A8I6A800	1	273	75	93038	0.0133	0.197868	ns	0.2956	ns
GO:0036464	cytoplasmic ribonucleoprotein granule	Cellular Component	A0A0G2JZ52	1	273	75	93038	0.0133	0.197868	ns	0.2956	ns
GO:0070372	regulation of ERK1 and ERK2 cascade	Biological Process	D3Z8L7	1	273	75	93038	0.0133	0.197868	ns	0.2956	ns
GO:0000242	pericentriolar material	Cellular Component	A0A8I5ZUA0	1	273	75	93038	0.0133	0.197868	ns	0.2956	ns
GO:0007032	endosome organization	Biological Process	A0A8I5ZUA0	1	273	75	93038	0.0133	0.197868	ns	0.2956	ns
GO:0003924	GTPase activity	Molecular Function	A0A8I6A3V6, D3Z8L7, A0A8I5ZQR4, A0A8I5ZT09	4	273	784	93038	0.0051	0.199934	ns	0.297761	ns
GO:0032481	positive regulation of type I interferon production	Biological Process	A0A8I6A800	1	273	76	93038	0.0132	0.200224	ns	0.297761	ns
GO:0046854	phosphatidylinositol phosphate biosynthetic process	Biological Process	A0A0G2JUN5	1	273	76	93038	0.0132	0.200224	ns	0.297761	ns
GO:0001958	endochondral ossification	Biological Process	A0A8I6ASH2	1	273	77	93038	0.013	0.202573	ns	0.300799	ns
GO:0043616	keratinocyte proliferation	Biological Process	A0A8I6G502	1	273	78	93038	0.0128	0.204915	ns	0.30336	ns
GO:0045275	respiratory chain complex III	Cellular Component	A0A096XNM4	1	273	78	93038	0.0128	0.204915	ns	0.30336	ns
GO:0043407	negative regulation of MAP kinase activity	Biological Process	A0A0G2QBZ7	1	273	79	93038	0.0127	0.20725	ns	0.306355	ns
GO:0031175	neuron projection development	Biological Process	F1MAA7, A0A8I5ZQ25	2	273	290	93038	0.0069	0.209458	ns	0.308868	ns
GO:0042645	mitochondrial nucleoid	Cellular Component	A0A0G2K747	1	273	80	93038	0.0125	0.209578	ns	0.308868	ns
GO:0010008	endosome membrane	Cellular Component	A0A8I5ZXF9, A6HY44	2	273	292	93038	0.0068	0.211597	ns	0.309965	ns
GO:0042476	odontogenesis	Biological Process	A0A8I5ZQ25	1	273	81	93038	0.0123	0.211899	ns	0.309965	ns
GO:0046326	positive regulation of glucose import	Biological Process	A0A8I5ZXF9	1	273	81	93038	0.0123	0.211899	ns	0.309965	ns
GO:0046961	proton-transporting ATPase activity, rotational mechanism	Molecular Function	A0A0G2JZN3	1	273	81	93038	0.0123	0.211899	ns	0.309965	ns
GO:0008121	ubiquinol-cytochrome-c reductase activity	Molecular Function	A0A096XNM4	1	273	81	93038	0.0123	0.211899	ns	0.309965	ns
GO:0007517	muscle organ development	Biological Process	D3ZBN0	1	273	82	93038	0.0122	0.214214	ns	0.311497	ns
GO:1904646	cellular response to amyloid-beta	Biological Process	A0A096MJ39	1	273	82	93038	0.0122	0.214214	ns	0.311497	ns
GO:0031623	receptor internalization	Biological Process	A0A096MJ39	1	273	82	93038	0.0122	0.214214	ns	0.311497	ns
GO:0045995	regulation of embryonic development	Biological Process	A0A0G2JWX2	1	273	82	93038	0.0122	0.214214	ns	0.311497	ns
GO:0042605	peptide antigen binding	Molecular Function	A0A2P1NRX4	1	273	83	93038	0.012	0.216521	ns	0.314388	ns
GO:0045214	sarcomere organization	Biological Process	A0A0G2JXR0	1	273	84	93038	0.0119	0.218822	ns	0.31726	ns
GO:0030866	cortical actin cytoskeleton organization	Biological Process	A0A0G2JZ38	1	273	85	93038	0.0118	0.221117	ns	0.319366	ns
GO:0043542	endothelial cell migration	Biological Process	A0A8I6G502	1	273	85	93038	0.0118	0.221117	ns	0.319366	ns
GO:0005912	adherens junction	Cellular Component	A0A0G2JXR0, A0A8I6G502	2	273	301	93038	0.0066	0.221249	ns	0.319366	ns
GO:0008234	cysteine-type peptidase activity	Molecular Function	A0A0G2K1S8	1	273	86	93038	0.0116	0.223404	ns	0.321532	ns
GO:0060325	face morphogenesis	Biological Process	D3Z8L7	1	273	86	93038	0.0116	0.223404	ns	0.321532	ns
GO:0097546	ciliary base	Cellular Component	A0A8I6A9V4	1	273	87	93038	0.0115	0.225685	ns	0.32434	ns
GO:0007346	regulation of mitotic cell cycle	Biological Process	A0A0G2JZ52	1	273	88	93038	0.0114	0.227959	ns	0.326653	ns
GO:0030016	myofibril	Cellular Component	A0A8I6G5A2	1	273	88	93038	0.0114	0.227959	ns	0.326653	ns
GO:0060048	cardiac muscle contraction	Biological Process	Q6P7A9	1	273	89	93038	0.0112	0.230227	ns	0.328943	ns
GO:0005801	cis-Golgi network	Cellular Component	A0A8I5ZUA0	1	273	89	93038	0.0112	0.230227	ns	0.328943	ns
GO:0051539	4 iron, 4 sulfur cluster binding	Molecular Function	A0A8I6ASY3	1	273	90	93038	0.0111	0.232488	ns	0.331211	ns
GO:0001916	positive regulation of T cell mediated cytotoxicity	Biological Process	A0A2P1NRX4	1	273	90	93038	0.0111	0.232488	ns	0.331211	ns
GO:0061512	protein localization to cilium	Biological Process	A0A8I6A9V4	1	273	91	93038	0.011	0.234742	ns	0.333938	ns
GO:0009617	response to bacterium	Biological Process	A0A9K3Y8D0, B6ID08	2	273	315	93038	0.0063	0.23633	ns	0.335711	ns
GO:0042594	response to starvation	Biological Process	A0A8I5ZTN5	1	273	92	93038	0.0109	0.23699	ns	0.336163	ns
GO:0014704	intercalated disc	Cellular Component	A0A0G2JZ38	1	273	93	93038	0.0108	0.239231	ns	0.338853	ns
GO:0008277	regulation of G protein-coupled receptor signaling pathway	Biological Process	A0A8I6A9V4	1	273	94	93038	0.0106	0.241465	ns	0.340058	ns
GO:0030155	regulation of cell adhesion	Biological Process	A0A0G2JWX2	1	273	94	93038	0.0106	0.241465	ns	0.340058	ns
GO:1900026	positive regulation of substrate adhesion-dependent cell spreading	Biological Process	A0A0G2JU23	1	273	94	93038	0.0106	0.241465	ns	0.340058	ns
GO:0098553	lumenal side of endoplasmic reticulum membrane	Cellular Component	A0A2P1NRX4	1	273	94	93038	0.0106	0.241465	ns	0.340058	ns
GO:0006511	ubiquitin-dependent protein catabolic process	Biological Process	A6HIT6, A0A8I5ZSJ6, A0A8I6G7R6	3	273	581	93038	0.0052	0.243686	ns	0.34027	ns
GO:0048704	embryonic skeletal system morphogenesis	Biological Process	A0A8I6ASH2	1	273	95	93038	0.0105	0.243693	ns	0.34027	ns
GO:0060173	limb development	Biological Process	A0A8I6A9V4	1	273	95	93038	0.0105	0.243693	ns	0.34027	ns
GO:0048487	beta-tubulin binding	Molecular Function	A0A8I5ZXF9	1	273	95	93038	0.0105	0.243693	ns	0.34027	ns
GO:0010466	negative regulation of peptidase activity	Biological Process	A0A0G2K926	1	273	95	93038	0.0105	0.243693	ns	0.34027	ns
GO:0000045	autophagosome assembly	Biological Process	A6HY44	1	273	95	93038	0.0105	0.243693	ns	0.34027	ns
GO:0051020	GTPase binding	Molecular Function	A0A8I6A263	1	273	96	93038	0.0104	0.245915	ns	0.341432	ns
GO:0061844	antimicrobial humoral immune response mediated by antimicrobial peptide	Biological Process	P18437	1	273	96	93038	0.0104	0.245915	ns	0.341432	ns
GO:0048511	rhythmic process	Biological Process	A0A8I5ZJA1	1	273	96	93038	0.0104	0.245915	ns	0.341432	ns
GO:0008333	endosome to lysosome transport	Biological Process	A0A8I5ZUA0	1	273	96	93038	0.0104	0.245915	ns	0.341432	ns
GO:0045505	dynein intermediate chain binding	Molecular Function	A0A8I5ZUA0	1	273	97	93038	0.0103	0.24813	ns	0.343537	ns
GO:0031122	cytoplasmic microtubule organization	Biological Process	A0A8I5ZUA0	1	273	97	93038	0.0103	0.24813	ns	0.343537	ns
GO:0070469	respirasome	Cellular Component	Q06QE9	1	273	98	93038	0.0102	0.250338	ns	0.345137	ns
GO:0030177	positive regulation of Wnt signaling pathway	Biological Process	A0A0G2JZN3	1	273	98	93038	0.0102	0.250338	ns	0.345137	ns
GO:0005637	nuclear inner membrane	Cellular Component	A0A8I6A6J5	1	273	98	93038	0.0102	0.250338	ns	0.345137	ns
GO:0050821	protein stabilization	Biological Process	D3ZBN0, A0A0G2JU23	2	273	329	93038	0.0061	0.251464	ns	0.346203	ns
GO:0006635	fatty acid beta-oxidation	Biological Process	A0A8I5ZYX0	1	273	99	93038	0.0101	0.25254	ns	0.347117	ns
GO:0008270	zinc ion binding	Molecular Function	A0A8I6AKP8, A0A0G2K9V6, Q4V7D9, B6ID08, A0A8I6A8L3, A0A0G2K2Y3, A0A8I5ZSJ6	7	273	1742	93038	0.004	0.252834	ns	0.347117	ns
GO:0004869	cysteine-type endopeptidase inhibitor activity	Molecular Function	A0A8I5Y6S4	1	273	100	93038	0.01	0.254736	ns	0.348269	ns
GO:0050661	NADP binding	Molecular Function	A0A8I6A0A3	1	273	100	93038	0.01	0.254736	ns	0.348269	ns
GO:0006487	protein N-linked glycosylation	Biological Process	A0A8I6AJ30	1	273	100	93038	0.01	0.254736	ns	0.348269	ns
GO:0032259	methylation	Biological Process	A0A0G3F9V8	1	273	101	93038	0.0099	0.256925	ns	0.349318	ns
GO:0032731	positive regulation of interleukin-1 beta production	Biological Process	A0A096MJ39	1	273	101	93038	0.0099	0.256925	ns	0.349318	ns
GO:0097191	extrinsic apoptotic signaling pathway	Biological Process	A0A0G2JSH9	1	273	101	93038	0.0099	0.256925	ns	0.349318	ns
GO:0051289	protein homotetramerization	Biological Process	A0A0G2K1F2	1	273	101	93038	0.0099	0.256925	ns	0.349318	ns
GO:0030032	lamellipodium assembly	Biological Process	A0A8I6G502	1	273	103	93038	0.0097	0.261284	ns	0.354755	ns
GO:0005080	protein kinase C binding	Molecular Function	A0A0G2JXR0	1	273	104	93038	0.0096	0.263454	ns	0.356715	ns
GO:0032735	positive regulation of interleukin-12 production	Biological Process	A0A096MJ39	1	273	104	93038	0.0096	0.263454	ns	0.356715	ns
GO:0005891	voltage-gated calcium channel complex	Cellular Component	A0A8I6A7Q8	1	273	105	93038	0.0095	0.265618	ns	0.358165	ns
GO:0007267	cell-cell signaling	Biological Process	A0A8I6A263	1	273	105	93038	0.0095	0.265618	ns	0.358165	ns
GO:0042098	T cell proliferation	Biological Process	A0A0G2JSH9	1	273	105	93038	0.0095	0.265618	ns	0.358165	ns
GO:0031526	brush border membrane	Cellular Component	A0A096MJ39	1	273	106	93038	0.0094	0.267775	ns	0.360086	ns
GO:0043280	positive regulation of cysteine-type endopeptidase activity involved in apoptotic process	Biological Process	A6HY44	1	273	106	93038	0.0094	0.267775	ns	0.360086	ns
GO:0043021	ribonucleoprotein complex binding	Molecular Function	A0A0G2JZ52	1	273	108	93038	0.0093	0.272071	ns	0.364864	ns
GO:0021915	neural tube development	Biological Process	A0A8I6A9V4	1	273	108	93038	0.0093	0.272071	ns	0.364864	ns
GO:0016311	dephosphorylation	Biological Process	D3ZRL3	1	273	109	93038	0.0092	0.274209	ns	0.366732	ns
GO:0005778	peroxisomal membrane	Cellular Component	A0A8I5ZYX0	1	273	109	93038	0.0092	0.274209	ns	0.366732	ns
GO:0042311	vasodilation	Biological Process	A0A8I5Y6S4	1	273	110	93038	0.0091	0.276341	ns	0.368081	ns
GO:0008286	insulin receptor signaling pathway	Biological Process	A0A8I5ZXF9	1	273	110	93038	0.0091	0.276341	ns	0.368081	ns
GO:0051603	proteolysis involved in protein catabolic process	Biological Process	D3ZXK7	1	273	110	93038	0.0091	0.276341	ns	0.368081	ns
GO:0000792	heterochromatin	Cellular Component	D3ZBN0	1	273	111	93038	0.009	0.278467	ns	0.370411	ns
GO:0042542	response to hydrogen peroxide	Biological Process	A0A9K3Y8D0	1	273	113	93038	0.0088	0.282701	ns	0.375027	ns
GO:0140359	ABC-type transporter activity	Molecular Function	D3ZCF8	1	273	113	93038	0.0088	0.282701	ns	0.375027	ns
GO:0001786	phosphatidylserine binding	Molecular Function	A0A8I5ZXF9	1	273	114	93038	0.0088	0.284808	ns	0.377313	ns
GO:0015485	cholesterol binding	Molecular Function	A0A0G2JU23	1	273	115	93038	0.0087	0.286909	ns	0.378058	ns
GO:0050766	positive regulation of phagocytosis	Biological Process	A0A0G2JU23	1	273	115	93038	0.0087	0.286909	ns	0.378058	ns
GO:0048538	thymus development	Biological Process	A0A0G2JSH9	1	273	115	93038	0.0087	0.286909	ns	0.378058	ns
GO:0010595	positive regulation of endothelial cell migration	Biological Process	D3Z8L7	1	273	115	93038	0.0087	0.286909	ns	0.378058	ns
GO:0071949	FAD binding	Molecular Function	A0A8I5ZT96	1	273	116	93038	0.0086	0.289004	ns	0.379801	ns
GO:0050885	neuromuscular process controlling balance	Biological Process	Q6P7A9	1	273	116	93038	0.0086	0.289004	ns	0.379801	ns
GO:0031072	heat shock protein binding	Molecular Function	A0A0G2JU23	1	273	117	93038	0.0085	0.291093	ns	0.382035	ns
GO:0006898	receptor-mediated endocytosis	Biological Process	A0A8I6ASH2	1	273	118	93038	0.0085	0.293176	ns	0.383744	ns
GO:0000381	regulation of alternative mRNA splicing, via spliceosome	Biological Process	A0A0G2JZ52	1	273	118	93038	0.0085	0.293176	ns	0.383744	ns
GO:0016740	transferase activity	Molecular Function	A0A8I5Y1V3	1	273	119	93038	0.0084	0.295252	ns	0.384924	ns
GO:0001664	G protein-coupled receptor binding	Molecular Function	A0A8I6A9V4	1	273	119	93038	0.0084	0.295252	ns	0.384924	ns
GO:0042733	embryonic digit morphogenesis	Biological Process	A0A8I6A9V4	1	273	119	93038	0.0084	0.295252	ns	0.384924	ns
GO:0060548	obsolete negative regulation of cell death	Biological Process	A0A8I6ASH2	1	273	120	93038	0.0083	0.297323	ns	0.385578	ns
GO:0019003	GDP binding	Molecular Function	D3Z8L7	1	273	120	93038	0.0083	0.297323	ns	0.385578	ns
GO:0006879	intracellular iron ion homeostasis	Biological Process	A0A8I5ZMC0	1	273	120	93038	0.0083	0.297323	ns	0.385578	ns
GO:0000794	condensed nuclear chromosome	Cellular Component	A0A8I6A6J5	1	273	120	93038	0.0083	0.297323	ns	0.385578	ns
GO:0043539	protein serine/threonine kinase activator activity	Molecular Function	A0A8I6AF07	1	273	121	93038	0.0083	0.299387	ns	0.386725	ns
GO:0036094	small molecule binding	Molecular Function	A0A096MIX6	1	273	121	93038	0.0083	0.299387	ns	0.386725	ns
GO:0022904	respiratory electron transport chain	Biological Process	A0A096XNM4	1	273	121	93038	0.0083	0.299387	ns	0.386725	ns
GO:0007266	Rho protein signal transduction	Biological Process	A0A8I6G502	1	273	122	93038	0.0082	0.301446	ns	0.388873	ns
GO:0030246	carbohydrate binding	Molecular Function	A0A0G2JWT2, Q6P7A9	2	273	378	93038	0.0053	0.304461	ns	0.392247	ns
GO:0022627	cytosolic small ribosomal subunit	Cellular Component	A0A9K3Y8D0	1	273	125	93038	0.008	0.307585	ns	0.395754	ns
GO:0031100	animal organ regeneration	Biological Process	A0A8I6ASH2	1	273	126	93038	0.0079	0.30962	ns	0.397332	ns
GO:0030670	phagocytic vesicle membrane	Cellular Component	A0A2P1NRX4	1	273	126	93038	0.0079	0.30962	ns	0.397332	ns
GO:0005044	scavenger receptor activity	Molecular Function	A0A096MJ39	1	273	127	93038	0.0079	0.311648	ns	0.398894	ns
GO:0006919	activation of cysteine-type endopeptidase activity involved in apoptotic process	Biological Process	A0A8I5ZKS3	1	273	127	93038	0.0079	0.311648	ns	0.398894	ns
GO:0006805	xenobiotic metabolic process	Biological Process	A0A8I5XVU2	1	273	128	93038	0.0078	0.313671	ns	0.40096	ns
GO:0043022	ribosome binding	Molecular Function	B2RZD1	1	273	129	93038	0.0078	0.315687	ns	0.402491	ns
GO:0006631	fatty acid metabolic process	Biological Process	A0A0A0MY00	1	273	129	93038	0.0078	0.315687	ns	0.402491	ns
GO:0048306	calcium-dependent protein binding	Molecular Function	A0A0G2JSW6	1	273	130	93038	0.0077	0.317698	ns	0.404464	ns
GO:0043161	proteasome-mediated ubiquitin-dependent protein catabolic process	Biological Process	A0A0G2JZJ1, A0A0G2JVV5	2	273	392	93038	0.0051	0.319511	ns	0.404464	ns
GO:0000049	tRNA binding	Molecular Function	A0A8I6A263	1	273	131	93038	0.0076	0.319703	ns	0.404464	ns
GO:0005793	endoplasmic reticulum-Golgi intermediate compartment	Cellular Component	A0A0G2K9Z3	1	273	131	93038	0.0076	0.319703	ns	0.404464	ns
GO:0045296	cadherin binding	Molecular Function	A0A8I6G502	1	273	131	93038	0.0076	0.319703	ns	0.404464	ns
GO:0048661	positive regulation of smooth muscle cell proliferation	Biological Process	A0A8I6G502	1	273	131	93038	0.0076	0.319703	ns	0.404464	ns
GO:0002062	chondrocyte differentiation	Biological Process	A0A8I6ASH2	1	273	132	93038	0.0076	0.321702	ns	0.405948	ns
GO:0003007	heart morphogenesis	Biological Process	Q6P7A9	1	273	132	93038	0.0076	0.321702	ns	0.405948	ns
GO:0005245	voltage-gated calcium channel activity	Molecular Function	A0A8I6A7Q8	1	273	133	93038	0.0075	0.323695	ns	0.407939	ns
GO:0051607	defense response to virus	Biological Process	A0A8I6A800, A0A8I6A263	2	273	398	93038	0.005	0.325939	ns	0.410241	ns
GO:0043231	intracellular membrane-bounded organelle	Cellular Component	A0A8I5Y1V3, A0A8L2QTS7, D3ZCF8	3	273	688	93038	0.0044	0.328431	ns	0.412848	ns
GO:0005789	endoplasmic reticulum membrane	Cellular Component	A0A8I5ZXN5, A0A8I6A8V9, A0A8I6AJ83, B2RZD1, A0A8I5ZN24, A0A0A6YYM0	6	273	1606	93038	0.0037	0.333208	ns	0.418318	ns
GO:0006412	translation	Biological Process	A0A8L2RBV8, A0A8I6AM85, A0A8I6AIV1	3	273	698	93038	0.0043	0.336413	ns	0.421519	ns
GO:0001666	response to hypoxia	Biological Process	A0A8I6ASH2, A0A8I5ZTN5	2	273	408	93038	0.0049	0.336615	ns	0.421519	ns
GO:0005829	cytosol	Cellular Component	A0A0G2JZ38, A0A8I5ZN17, A0A8I6A800, A0A0G2K3Z9, P97571, A0A8I5ZTN5, A0A8I6ASW2, A0A140TAE0, A0A0G2JZ52, A0A8I6GLP7, A0A8I5ZXF9, A0A0G2JSI1, D4A9A3, A0A8I5ZKS3, A0A8I6AJ30, A0A8I5ZUA0	16	273	4805	93038	0.0033	0.337914	ns	0.422608	ns
GO:0042470	melanosome	Cellular Component	A0A097BVJ5	1	273	143	93038	0.007	0.343309	ns	0.428264	ns
GO:0006869	lipid transport	Biological Process	D3ZCF8	1	273	143	93038	0.007	0.343309	ns	0.428264	ns
GO:0044877	protein-containing complex binding	Molecular Function	A0A8I6A9V4, A0A9K3Y8D0, A0A8I5ZXF9, D3Z8L7	4	273	1012	93038	0.004	0.345881	ns	0.430754	ns
GO:0005765	lysosomal membrane	Cellular Component	Q6P7A9, A6HY44	2	273	417	93038	0.0048	0.346181	ns	0.430754	ns
GO:0030139	endocytic vesicle	Cellular Component	A0A0G2JU23	1	273	146	93038	0.0068	0.349081	ns	0.433814	ns
GO:0016310	phosphorylation	Biological Process	M0RD14, A0A8I6AE98	2	273	426	93038	0.0047	0.355701	ns	0.441482	ns
GO:0043621	protein self-association	Molecular Function	A0A0G2JZ38	1	273	152	93038	0.0066	0.360476	ns	0.446281	ns
GO:0032088	negative regulation of NF-kappaB transcription factor activity	Biological Process	A0A0G2JSH9	1	273	152	93038	0.0066	0.360476	ns	0.446281	ns
GO:0006915	apoptotic process	Biological Process	A0A8I6ASY3, A0A8I5ZKS3, A0A8I6ACX1	3	273	734	93038	0.0041	0.365085	ns	0.45142	ns
GO:0005758	mitochondrial intermembrane space	Cellular Component	A0A8I6ASY3	1	273	155	93038	0.0065	0.366098	ns	0.452103	ns
GO:0017148	negative regulation of translation	Biological Process	A0A8L2Q6N7	1	273	157	93038	0.0064	0.369819	ns	0.456121	ns
GO:0004842	ubiquitin-protein transferase activity	Molecular Function	D3ZXK7, A0A8I5ZSJ6	2	273	440	93038	0.0045	0.37041	ns	0.456121	ns
GO:0007059	chromosome segregation	Biological Process	A0A8I5Y7E4	1	273	158	93038	0.0063	0.371671	ns	0.456121	ns
GO:0030170	pyridoxal phosphate binding	Molecular Function	A0A8I5ZSP9	1	273	158	93038	0.0063	0.371671	ns	0.456121	ns
GO:0032436	positive regulation of proteasomal ubiquitin-dependent protein catabolic process	Biological Process	A0A8I5ZSJ6	1	273	158	93038	0.0063	0.371671	ns	0.456121	ns
GO:0042632	cholesterol homeostasis	Biological Process	A0A0G2JU23	1	273	160	93038	0.0063	0.375359	ns	0.460072	ns
GO:0030433	ubiquitin-dependent ERAD pathway	Biological Process	B2RZD1	1	273	163	93038	0.0061	0.380851	ns	0.466223	ns
GO:0005509	calcium ion binding	Molecular Function	A0A8I6ASH2, P97571, A0A8I6AP06, A0A0G2K9Z3, A0A0G2JUF3, A0A8I6G502	6	273	1701	93038	0.0035	0.382472	ns	0.467624	ns
GO:0050729	positive regulation of inflammatory response	Biological Process	A0A0F7RQJ6	1	273	166	93038	0.006	0.386295	ns	0.471712	ns
GO:0003677	DNA binding	Molecular Function	A0A8I5ZYY0, A0A0A0MXW3, A0A8I6A289, D3ZBN0, A0A8I5ZZ38, A0A8I5Y747, A0A0G2JXI9	7	273	2040	93038	0.0034	0.391399	ns	0.477351	ns
GO:0007179	transforming growth factor beta receptor signaling pathway	Biological Process	A0A8I5ZXF9	1	273	170	93038	0.0059	0.393479	ns	0.479294	ns
GO:0030307	positive regulation of cell growth	Biological Process	D3ZBN0	1	273	175	93038	0.0057	0.402342	ns	0.488878	ns
GO:0034451	centriolar satellite	Cellular Component	A0A8I5ZUA0	1	273	175	93038	0.0057	0.402342	ns	0.488878	ns
GO:0030097	hemopoiesis	Biological Process	A0A8I6ASY3	1	273	176	93038	0.0057	0.404099	ns	0.489802	ns
GO:0006260	DNA replication	Biological Process	A0A0G2K747	1	273	176	93038	0.0057	0.404099	ns	0.489802	ns
GO:0003735	structural constituent of ribosome	Molecular Function	A0A8L2RBV8, A0A8I6AM85, A0A8I6AIV1	3	273	786	93038	0.0038	0.406104	ns	0.491618	ns
GO:0007584	response to nutrient	Biological Process	A0A8I5ZTN5	1	273	178	93038	0.0056	0.407598	ns	0.491618	ns
GO:0001726	ruffle	Cellular Component	A0A8I5ZXF9	1	273	178	93038	0.0056	0.407598	ns	0.491618	ns
GO:0098982	GABA-ergic synapse	Cellular Component	A0A8I6G502	1	273	178	93038	0.0056	0.407598	ns	0.491618	ns
GO:0016525	negative regulation of angiogenesis	Biological Process	A0A8I6A263	1	273	179	93038	0.0056	0.409339	ns	0.492848	ns
GO:0020037	heme binding	Molecular Function	A0A9K3Y8D0, A0A8L2R1Q6	2	273	478	93038	0.0042	0.40962	ns	0.492848	ns
GO:0000165	MAPK cascade	Biological Process	A0A096MJ39	1	273	185	93038	0.0054	0.419682	ns	0.503721	ns
GO:0050731	positive regulation of peptidyl-tyrosine phosphorylation	Biological Process	A0A096MJ39	1	273	185	93038	0.0054	0.419682	ns	0.503721	ns
GO:0004252	serine-type endopeptidase activity	Molecular Function	A0A0H2UHM3, A0A8I5XVF9	2	273	495	93038	0.004	0.426777	ns	0.511612	ns
GO:0003729	mRNA binding	Molecular Function	A0A8I6A800, A0A0G2K2B3	2	273	496	93038	0.004	0.427778	ns	0.512025	ns
GO:0050830	defense response to Gram-positive bacterium	Biological Process	A0A096MJ39	1	273	190	93038	0.0053	0.428164	ns	0.512025	ns
GO:0030163	protein catabolic process	Biological Process	P97571	1	273	191	93038	0.0052	0.429845	ns	0.513411	ns
GO:0000724	double-strand break repair via homologous recombination	Biological Process	A0A0G2JZJ1	1	273	192	93038	0.0052	0.431521	ns	0.513542	ns
GO:0003730	mRNA 3'-UTR binding	Molecular Function	A0A0G2JZ52	1	273	192	93038	0.0052	0.431521	ns	0.513542	ns
GO:0060348	bone development	Biological Process	A0A8I6A9V4	1	273	192	93038	0.0052	0.431521	ns	0.513542	ns
GO:0007005	mitochondrion organization	Biological Process	Q5RK08	1	273	193	93038	0.0052	0.433193	ns	0.514908	ns
GO:0032755	positive regulation of interleukin-6 production	Biological Process	A0A096MJ39	1	273	194	93038	0.0052	0.43486	ns	0.515642	ns
GO:0030855	epithelial cell differentiation	Biological Process	A0A8I5XVU2	1	273	194	93038	0.0052	0.43486	ns	0.515642	ns
GO:0051087	protein-folding chaperone binding	Molecular Function	A0A8I5ZYX0	1	273	195	93038	0.0051	0.436521	ns	0.516989	ns
GO:0007626	locomotory behavior	Biological Process	Q6P7A9	1	273	198	93038	0.0051	0.441477	ns	0.522229	ns
GO:0070301	cellular response to hydrogen peroxide	Biological Process	P97571	1	273	199	93038	0.005	0.44312	ns	0.522913	ns
GO:0032760	positive regulation of tumor necrosis factor production	Biological Process	A0A096MJ39	1	273	199	93038	0.005	0.44312	ns	0.522913	ns
GO:0030334	regulation of cell migration	Biological Process	A0A0G2JWX2	1	273	200	93038	0.005	0.444757	ns	0.524216	ns
GO:0009897	external side of plasma membrane	Cellular Component	A0A096MJ39, A0A2P1NRX4, A0A8I6G502	3	273	838	93038	0.0036	0.446318	ns	0.525426	ns
GO:0016363	nuclear matrix	Cellular Component	A0A0G2JZ52	1	273	203	93038	0.0049	0.449641	ns	0.528705	ns
GO:0071013	catalytic step 2 spliceosome	Cellular Component	A0A0G2JZ52	1	273	204	93038	0.0049	0.45126	ns	0.529342	ns
GO:0005543	phospholipid binding	Molecular Function	A0A0G2JU23	1	273	204	93038	0.0049	0.45126	ns	0.529342	ns
GO:0007204	positive regulation of cytosolic calcium ion concentration	Biological Process	A0A096MJ39	1	273	206	93038	0.0049	0.454482	ns	0.532486	ns
GO:0016607	nuclear speck	Cellular Component	A0A0G2JZ52, A0A8I5XW32	2	273	524	93038	0.0038	0.455428	ns	0.53296	ns
GO:0009952	anterior/posterior pattern specification	Biological Process	A0A8I6A9V4	1	273	208	93038	0.0048	0.457686	ns	0.534965	ns
GO:0019903	protein phosphatase binding	Molecular Function	A0A140TAE0	1	273	209	93038	0.0048	0.459281	ns	0.536192	ns
GO:0005764	lysosome	Cellular Component	P97571, Q6P7A9	2	273	531	93038	0.0038	0.462221	ns	0.53862	ns
GO:0001843	neural tube closure	Biological Process	A0A8I6A9V4	1	273	211	93038	0.0047	0.462457	ns	0.53862	ns
GO:0000781	chromosome, telomeric region	Cellular Component	A0A8I6A6J5	1	273	212	93038	0.0047	0.464038	ns	0.539821	ns
GO:0065003	protein-containing complex assembly	Biological Process	F1MAA7	1	273	216	93038	0.0046	0.470315	ns	0.545832	ns
GO:0008233	peptidase activity	Molecular Function	P97571	1	273	216	93038	0.0046	0.470315	ns	0.545832	ns
GO:0045177	apical part of cell	Cellular Component	A0A096MJ39	1	273	218	93038	0.0046	0.473426	ns	0.548795	ns
GO:0090575	RNA polymerase II transcription regulator complex	Cellular Component	A0A0G2JZ52	1	273	220	93038	0.0045	0.476519	ns	0.551563	ns
GO:0010629	negative regulation of gene expression	Biological Process	A0A096MJ39, A0A0G2K1F2	2	273	547	93038	0.0037	0.47756	ns	0.551563	ns
GO:0032869	cellular response to insulin stimulus	Biological Process	M0RD14	1	273	221	93038	0.0045	0.478059	ns	0.551563	ns
GO:0000278	mitotic cell cycle	Biological Process	A0A8I6G502	1	273	221	93038	0.0045	0.478059	ns	0.551563	ns
GO:0006606	protein import into nucleus	Biological Process	A0A8I5ZXF9	1	273	222	93038	0.0045	0.479594	ns	0.552686	ns
GO:0008380	RNA splicing	Biological Process	A0A8I5ZNL7	1	273	223	93038	0.0045	0.481125	ns	0.553153	ns
GO:0000902	cell morphogenesis	Biological Process	A0A8I6G502	1	273	223	93038	0.0045	0.481125	ns	0.553153	ns
GO:0009986	cell surface	Cellular Component	A0A8I6A263, A0A0G2JZ52, A0A0G2JVV5, A0A0H2UHQ0	4	273	1222	93038	0.0033	0.482746	ns	0.554368	ns
GO:0004867	serine-type endopeptidase inhibitor activity	Molecular Function	A0A0G2K926	1	273	231	93038	0.0043	0.49321	ns	0.565724	ns
GO:0000151	ubiquitin ligase complex	Cellular Component	A0A8I5ZSJ6	1	273	233	93038	0.0043	0.496187	ns	0.568475	ns
GO:0007268	chemical synaptic transmission	Biological Process	A0A0G2JVV5	1	273	235	93038	0.0043	0.499147	ns	0.5712	ns
GO:0050790	regulation of catalytic activity	Biological Process	P97571	1	273	237	93038	0.0042	0.502089	ns	0.573233	ns
GO:0005930	axoneme	Cellular Component	A0A8I6A9V4	1	273	237	93038	0.0042	0.502089	ns	0.573233	ns
GO:0005874	microtubule	Cellular Component	A0A8I5ZN17, A0A8I5ZN97	2	273	575	93038	0.0035	0.503752	ns	0.574464	ns
GO:0007264	small GTPase mediated signal transduction	Biological Process	A0A8I5YBU1	1	273	240	93038	0.0042	0.50647	ns	0.576895	ns
GO:0031410	cytoplasmic vesicle	Cellular Component	A0A8I5ZXF9, A0A0G2JVV5	2	273	580	93038	0.0034	0.508339	ns	0.578353	ns
GO:0045766	positive regulation of angiogenesis	Biological Process	D3Z8L7	1	273	243	93038	0.0041	0.510813	ns	0.580497	ns
GO:0005819	spindle	Cellular Component	A0A8I5Y7E4	1	273	244	93038	0.0041	0.512252	ns	0.58146	ns
GO:0016491	oxidoreductase activity	Molecular Function	A0A8I5ZTF9	1	273	247	93038	0.004	0.516545	ns	0.585656	ns
GO:0090090	negative regulation of canonical Wnt signaling pathway	Biological Process	A0A8I6A800	1	273	250	93038	0.004	0.520799	ns	0.589799	ns
GO:0007286	spermatid development	Biological Process	A0A8I6AJ04	1	273	252	93038	0.004	0.523615	ns	0.591625	ns
GO:0031901	early endosome membrane	Cellular Component	A0A8I5ZXF9	1	273	252	93038	0.004	0.523615	ns	0.591625	ns
GO:0006914	autophagy	Biological Process	A0A8I6ACX1	1	273	253	93038	0.004	0.525017	ns	0.592527	ns
GO:0042742	defense response to bacterium	Biological Process	A0A0H2UHM3	1	273	257	93038	0.0039	0.530582	ns	0.598122	ns
GO:0031667	response to nutrient levels	Biological Process	A0A0G2K1F2	1	273	258	93038	0.0039	0.531964	ns	0.598992	ns
GO:0042826	histone deacetylase binding	Molecular Function	D3ZBN0	1	273	261	93038	0.0038	0.536083	ns	0.601563	ns
GO:0004725	protein tyrosine phosphatase activity	Molecular Function	A0A8L2QTS7	1	273	261	93038	0.0038	0.536083	ns	0.601563	ns
GO:0010033	response to organic substance	Biological Process	A0A8I6G502	1	273	261	93038	0.0038	0.536083	ns	0.601563	ns
GO:0003690	double-stranded DNA binding	Molecular Function	D3ZBN0	1	273	263	93038	0.0038	0.538809	ns	0.603933	ns
GO:0043123	positive regulation of canonical NF-kappaB signal transduction	Biological Process	A0A096MJ39	1	273	265	93038	0.0038	0.541519	ns	0.60628	ns
GO:0005694	chromosome	Cellular Component	P18437	1	273	269	93038	0.0037	0.546892	ns	0.610904	ns
GO:1990830	cellular response to leukemia inhibitory factor	Biological Process	F7F213	1	273	269	93038	0.0037	0.546892	ns	0.610904	ns
GO:0030336	negative regulation of cell migration	Biological Process	D3Z8L7	1	273	270	93038	0.0037	0.548226	ns	0.611698	ns
GO:0004222	metalloendopeptidase activity	Molecular Function	A0A0G2JSY3	1	273	271	93038	0.0037	0.549555	ns	0.612486	ns
GO:0006397	mRNA processing	Biological Process	A0A8I5ZNL7	1	273	272	93038	0.0037	0.550881	ns	0.613268	ns
GO:0008289	lipid binding	Molecular Function	F7FMV4	1	273	273	93038	0.0037	0.552202	ns	0.614044	ns
GO:0005102	signaling receptor binding	Molecular Function	A0A0G2JWX2, A0A2P1NRX4	2	273	633	93038	0.0032	0.555236	ns	0.61672	ns
GO:0051092	positive regulation of NF-kappaB transcription factor activity	Biological Process	A0A096MJ39	1	273	281	93038	0.0036	0.562638	ns	0.623532	ns
GO:0016604	nuclear body	Cellular Component	A0A8I5ZSJ6	1	273	281	93038	0.0036	0.562638	ns	0.623532	ns
GO:0034765	regulation of monoatomic ion transmembrane transport	Biological Process	A0A8I6A7Q8	1	273	286	93038	0.0035	0.569036	ns	0.629913	ns
GO:0005125	cytokine activity	Molecular Function	A0A8I6A263	1	273	289	93038	0.0035	0.57283	ns	0.6334	ns
GO:0043065	positive regulation of apoptotic process	Biological Process	A0A8I5ZKS3, A6HY44	2	273	656	93038	0.003	0.574582	ns	0.634111	ns
GO:0032355	response to estradiol	Biological Process	A0A9K3Y8D0	1	273	291	93038	0.0034	0.575341	ns	0.634111	ns
GO:0008017	microtubule binding	Molecular Function	A0A8I5ZN17, A0A8I5ZUA0	2	273	657	93038	0.003	0.575409	ns	0.634111	ns
GO:0043197	dendritic spine	Cellular Component	A0A0G2JWX2	1	273	293	93038	0.0034	0.577838	ns	0.636074	ns
GO:0005178	integrin binding	Molecular Function	A0A8I5ZQ25	1	273	294	93038	0.0034	0.57908	ns	0.636729	ns
GO:0016055	Wnt signaling pathway	Biological Process	A0A0G2JSU4	1	273	295	93038	0.0034	0.580319	ns	0.637379	ns
GO:0030154	cell differentiation	Biological Process	A0A0G2JSU4, A0A8L2Q6N7	2	273	665	93038	0.003	0.581984	ns	0.638494	ns
GO:0008104	protein localization	Biological Process	A0A8I6ASH2	1	273	298	93038	0.0034	0.584015	ns	0.638583	ns
GO:0045471	response to ethanol	Biological Process	A0A0G2JZJ1	1	273	298	93038	0.0034	0.584015	ns	0.638583	ns
GO:0031965	nuclear membrane	Cellular Component	D4A9A3	1	273	298	93038	0.0034	0.584015	ns	0.638583	ns
GO:0016301	kinase activity	Molecular Function	M0RD14	1	273	303	93038	0.0033	0.590101	ns	0.644522	ns
GO:0007156	homophilic cell adhesion via plasma membrane adhesion molecules	Biological Process	A0A8I6G502	1	273	305	93038	0.0033	0.592511	ns	0.646436	ns
GO:0015630	microtubule cytoskeleton	Cellular Component	D4A9A3	1	273	307	93038	0.0033	0.594907	ns	0.64833	ns
GO:0005096	GTPase activator activity	Molecular Function	A0A8I6A5U9, A0A8I5YBU1	2	273	693	93038	0.0029	0.604406	ns	0.657952	ns
GO:0030198	extracellular matrix organization	Biological Process	A0A8I6ASH2	1	273	319	93038	0.0031	0.60899	ns	0.661477	ns
GO:0018105	peptidyl-serine phosphorylation	Biological Process	A0A0G2QBZ7	1	273	319	93038	0.0031	0.60899	ns	0.661477	ns
GO:0007166	cell surface receptor signaling pathway	Biological Process	A0A096MJ39	1	273	322	93038	0.0031	0.612433	ns	0.664483	ns
GO:0005730	nucleolus	Cellular Component	A0A8I5Y747, A0A8I5ZJA1, A0JPJ7	3	273	1087	93038	0.0028	0.619744	ns	0.671674	ns
GO:0046983	protein dimerization activity	Molecular Function	A0A8I5ZYX0	1	273	330	93038	0.003	0.62147	ns	0.672062	ns
GO:0005938	cell cortex	Cellular Component	A0A8I6AAE7	1	273	330	93038	0.003	0.62147	ns	0.672062	ns
GO:0007411	axon guidance	Biological Process	A0A0G2JWX2	1	273	333	93038	0.003	0.624804	ns	0.674925	ns
GO:0030036	actin cytoskeleton organization	Biological Process	A0A0G2JXR0	1	273	337	93038	0.003	0.629204	ns	0.678932	ns
GO:0043410	positive regulation of MAPK cascade	Biological Process	A0A0G2JSH9	1	273	341	93038	0.0029	0.633553	ns	0.682875	ns
GO:0098609	cell-cell adhesion	Biological Process	A0A8I6G502	1	273	349	93038	0.0029	0.642098	ns	0.691328	ns
GO:0000209	protein polyubiquitination	Biological Process	A0A8I5ZSJ6	1	273	356	93038	0.0028	0.649412	ns	0.698438	ns
GO:0010467	gene expression	Biological Process	F1MAA7	1	273	360	93038	0.0028	0.653525	ns	0.700966	ns
GO:0016887	ATP hydrolysis activity	Molecular Function	A0JPJ7, D3ZCF8	2	273	759	93038	0.0026	0.653631	ns	0.700966	ns
GO:0009410	response to xenobiotic stimulus	Biological Process	A0A8I6ASH2, A0A0G2K1F2	2	273	760	93038	0.0026	0.654338	ns	0.700966	ns
GO:0005654	nucleoplasm	Cellular Component	A0A0G2JZ38, D3ZRL3, A0A0G2K2B3, D4A9A3, A0A8I5ZJA1, A0A0H2UHQ0	6	273	2264	93038	0.0027	0.654615	ns	0.700966	ns
GO:0008285	negative regulation of cell population proliferation	Biological Process	A0A8I6ASH2, A0A8I6G502	2	273	766	93038	0.0026	0.658556	ns	0.704419	ns
GO:0070374	positive regulation of ERK1 and ERK2 cascade	Biological Process	A0A096MJ39	1	273	373	93038	0.0027	0.666562	ns	0.712207	ns
GO:0045202	synapse	Cellular Component	A0A0G2JVV5, A0A8I6G502, A0A0H2UHQ0	3	273	1174	93038	0.0026	0.670969	ns	0.716138	ns
GO:0043235	receptor complex	Cellular Component	A0A096MJ39	1	273	381	93038	0.0026	0.67434	ns	0.718955	ns
GO:0071222	cellular response to lipopolysaccharide	Biological Process	A0A096MJ39	1	273	383	93038	0.0026	0.676256	ns	0.720217	ns
GO:0003714	transcription corepressor activity	Molecular Function	A0A0G2JZ52	1	273	389	93038	0.0026	0.681938	ns	0.725482	ns
GO:0060090	molecular adaptor activity	Molecular Function	P18437	1	273	396	93038	0.0025	0.688441	ns	0.731608	ns
GO:0001525	angiogenesis	Biological Process	A0A8I5Y1V3	1	273	398	93038	0.0025	0.690274	ns	0.732764	ns
GO:0098794	postsynapse	Cellular Component	A0A8I5ZXF9	1	273	402	93038	0.0025	0.693909	ns	0.735828	ns
GO:0000785	chromatin	Cellular Component	P18437, D3ZBN0	2	273	827	93038	0.0024	0.69913	ns	0.739929	ns
GO:0032496	response to lipopolysaccharide	Biological Process	A0A0G2JSH9	1	273	408	93038	0.0025	0.699282	ns	0.739929	ns
GO:0051301	cell division	Biological Process	A0A8I5ZJA1	1	273	411	93038	0.0024	0.701933	ns	0.741936	ns
GO:0098793	presynapse	Cellular Component	A0A8I5ZXF9	1	273	413	93038	0.0024	0.703687	ns	0.742991	ns
GO:0007399	nervous system development	Biological Process	A0A0G2JSU4	1	273	417	93038	0.0024	0.707165	ns	0.745862	ns
GO:0004674	protein serine/threonine kinase activity	Molecular Function	A0A8I5ZPN3, A0A0G2QBZ7	2	273	845	93038	0.0024	0.710315	ns	0.74758	ns
GO:0035556	intracellular signal transduction	Biological Process	A0A8I6AF07, A0A0G2QBZ7	2	273	845	93038	0.0024	0.710315	ns	0.74758	ns
GO:0006468	protein phosphorylation	Biological Process	A0A8I5ZPN3, A0A0G2QBZ7, A0A8I6A4F6, A0A8I5ZT48	4	273	1642	93038	0.0024	0.711345	ns	0.747863	ns
GO:0005549	odorant binding	Molecular Function	A0A096MIX6	1	273	426	93038	0.0023	0.714843	ns	0.750738	ns
GO:0014070	response to organic cyclic compound	Biological Process	A0A0G2K1F2	1	273	432	93038	0.0023	0.71985	ns	0.755189	ns
GO:0007568	obsolete aging	Biological Process	P97571	1	273	437	93038	0.0023	0.723955	ns	0.757117	ns
GO:0005783	endoplasmic reticulum	Cellular Component	A0A8I6A8V9, B2RZD1, A0A8I6A343, A0A8I6ACX1	4	273	1671	93038	0.0024	0.724041	ns	0.757117	ns
GO:0005506	iron ion binding	Molecular Function	A0A9K3Y8D0	1	273	438	93038	0.0023	0.724769	ns	0.757117	ns
GO:0005516	calmodulin binding	Molecular Function	A0A096MJF7	1	273	438	93038	0.0023	0.724769	ns	0.757117	ns
GO:0005576	extracellular region	Cellular Component	A0A8I6GLS2, A0A8I6AP06, A0A0H2UHM3, A0A8I6A9V4	4	273	1694	93038	0.0024	0.733814	ns	0.765753	ns
GO:0045121	membrane raft	Cellular Component	A6HY44	1	273	452	93038	0.0022	0.735914	ns	0.76713	ns
GO:0048471	perinuclear region of cytoplasm	Cellular Component	A0A140TAE0, A0A8I5ZQ25, A0A8I6G502	3	273	1314	93038	0.0023	0.742475	ns	0.773149	ns
GO:0016323	basolateral plasma membrane	Cellular Component	A0A0H2UHQ0	1	273	466	93038	0.0021	0.74661	ns	0.776632	ns
GO:0016567	protein ubiquitination	Biological Process	D3ZXK7, A0A8I5ZSJ6	2	273	912	93038	0.0022	0.748935	ns	0.778228	ns
GO:0060271	cilium assembly	Biological Process	D3ZRL3	1	273	490	93038	0.002	0.763951	ns	0.792993	ns
GO:0005929	cilium	Cellular Component	A0A8I6A9V4	1	273	494	93038	0.002	0.766724	ns	0.795031	ns
GO:0003676	nucleic acid binding	Molecular Function	P18437	1	273	505	93038	0.002	0.774183	ns	0.80192	ns
GO:0000122	negative regulation of transcription by RNA polymerase II	Biological Process	P18437, D3ZBN0, A0A0G2JZ52, A0A096MJ39	4	273	1804	93038	0.0022	0.776979	ns	0.803969	ns
GO:0016020	membrane	Cellular Component	A0A8I6AV15, A0A8I6A8V9, P97571, A0A097BVJ5, A0A8I5Y678, B0BNJ9, A0A8I6A1Q1, A0A8I5ZZ38, A0A8I5ZQ25, A0A8I5ZYX0, A0A8I5ZXF9, A0A0G2K1G1, B2RZD1, A0A8I6AL95, A0A0G2K2Y3, A0A8I6A343, Q6P7A9, D3ZCF8, A0A0G2K080	19	273	7519	93038	0.0025	0.782602	ns	0.808936	ns
GO:0005769	early endosome	Cellular Component	A0A8I5ZXF9	1	273	541	93038	0.0018	0.796974	ns	0.822926	ns
GO:0098978	glutamatergic synapse	Cellular Component	A0A0G2QBZ7, A0A8I5ZXF9	2	273	1028	93038	0.0019	0.805382	ns	0.830735	ns
GO:0005813	centrosome	Cellular Component	A0A0G2JZ52, A0A8I5ZUA0	2	273	1038	93038	0.0019	0.80968	ns	0.834077	ns
GO:0005768	endosome	Cellular Component	A0A8I5ZXF9	1	273	564	93038	0.0018	0.810319	ns	0.834077	ns
GO:0019904	protein domain specific binding	Molecular Function	A0A0G2JZ38	1	273	587	93038	0.0017	0.82279	ns	0.845681	ns
GO:0007507	heart development	Biological Process	A0A0G2JXR0	1	273	588	93038	0.0017	0.823313	ns	0.845681	ns
GO:0006954	inflammatory response	Biological Process	A0A8I6A263	1	273	590	93038	0.0017	0.824355	ns	0.845868	ns
GO:0015031	protein transport	Biological Process	A0A8I5YBU1	1	273	594	93038	0.0017	0.826421	ns	0.847103	ns
GO:0031625	ubiquitin protein ligase binding	Molecular Function	A0A8I5ZSJ6	1	273	603	93038	0.0017	0.83098	ns	0.850889	ns
GO:0006955	immune response	Biological Process	A0A2P1NRX4	1	273	617	93038	0.0016	0.837837	ns	0.857017	ns
GO:0061630	ubiquitin protein ligase activity	Molecular Function	A0A8I5ZSJ6	1	273	633	93038	0.0016	0.845334	ns	0.863787	ns
GO:0001701	in utero embryonic development	Biological Process	A0A9K3Y8D0	1	273	659	93038	0.0015	0.856788	ns	0.874582	ns
GO:0007186	G protein-coupled receptor signaling pathway	Biological Process	A0A0G2JU23	1	273	669	93038	0.0015	0.860964	ns	0.877933	ns
GO:0005634	nucleus	Cellular Component	A0A0G2JZ38, A0A8I5ZYY0, A0A8L2Q7F2, A0A140TAB4, P18437, A0A0A0MXW3, A0A8I6A289, A0A8I5ZMS1, A0A0G2QBZ7, A0A8I6ASY3, D3ZBN0, A0A140TAE0, A0A8I6A9V4, A0A8I5ZQ25, A0A8I5ZXF9, A0A8I5ZU93, A0A0G2JX45, B6ID08, D4A9A3, A0A8I5ZNL7, A0A059NZR0, A0A8I5ZSD4, A0A0G2K1F2, A0A0G2JXI9, A0A8I5ZSJ6	25	273	10309	93038	0.0024	0.868133	ns	0.884326	ns
GO:0016324	apical plasma membrane	Cellular Component	A0A0H2UHQ0	1	273	717	93038	0.0014	0.879383	ns	0.894859	ns
GO:0043005	neuron projection	Cellular Component	A0A8I6G502	1	273	745	93038	0.0013	0.888983	ns	0.903692	ns
GO:0030424	axon	Cellular Component	A0A8I5ZN17	1	273	767	93038	0.0013	0.895988	ns	0.909872	ns
GO:0042803	protein homodimerization activity	Molecular Function	A0A8I6A263, A0A8I5ZXF9	2	273	1310	93038	0.0015	0.898286	ns	0.911264	ns
GO:0032991	protein-containing complex	Cellular Component	A0A8I5ZTN5, A0A8I6G5A2	2	273	1434	93038	0.0014	0.924352	ns	0.93674	ns
GO:0030425	dendrite	Cellular Component	A0A8I5ZN17	1	273	879	93038	0.0011	0.925377	ns	0.936814	ns
GO:1990837	sequence-specific double-stranded DNA binding	Molecular Function	A0A0G2JZ52	1	273	900	93038	0.0011	0.929885	ns	0.940408	ns
GO:0043066	negative regulation of apoptotic process	Biological Process	A0A8I6ASY3	1	273	937	93038	0.0011	0.937177	ns	0.946809	ns
GO:0043025	neuronal cell body	Cellular Component	A0A8I6AJ30	1	273	948	93038	0.0011	0.939195	ns	0.947874	ns
GO:0019901	protein kinase binding	Molecular Function	A0A140TAE0	1	273	964	93038	0.001	0.942016	ns	0.949746	ns
GO:0005794	Golgi apparatus	Cellular Component	A0A096MJ39, A0A0G2K9Z3	2	273	1579	93038	0.0013	0.946851	ns	0.953642	ns
GO:0003682	chromatin binding	Molecular Function	P18437	1	273	1096	93038	0.0009	0.96083	ns	0.96673	ns
GO:0045944	positive regulation of transcription by RNA polymerase II	Biological Process	A0A0G2JZ38, A0A0G2JZ52, A0A8I6G502	3	273	2355	93038	0.0013	0.969932	ns	0.974891	ns
GO:0045893	positive regulation of DNA-templated transcription	Biological Process	A0A8I6AJ04	1	273	1283	93038	0.0008	0.97755	ns	0.981204	ns
GO:0007165	signal transduction	Biological Process	D3Z8L7	1	273	1293	93038	0.0008	0.978209	ns	0.981204	ns
GO:0006357	regulation of transcription by RNA polymerase II	Biological Process	P18437, A0A8I6AF76	2	273	2042	93038	0.001	0.983446	ns	0.985451	ns
GO:0006355	regulation of DNA-templated transcription	Biological Process	A0A0G2K2B3	1	273	1540	93038	0.0006	0.989573	ns	0.990581	ns
GO:0005886	plasma membrane	Cellular Component	A0A8I5ZN17, A0A8I6A621, P97571, A0A8I5Y1V3, A0A8I6GKJ1, Q4V7D9, A0A0G2JX14, A0A8I5ZXF9, A0A8I5ZYC2, A0A8I6G502, D3Z8L7, A0A8I6A4F6, A0A096MJF7	13	273	8021	93038	0.0016	0.994833	ns	0.994833	ns
