# Supplementary material for: Proteomic analysis confirmed that the occurrence of diabetic sarcopenia is related to autophagy and apoptosis
Source: Front Endocrinol (Lausanne). 2026 Jan 5;16:1656035. doi: 10.3389/fendo.2025.1656035 (PMC12812756; doi:10.3389/fendo.2025.1656035)
Supplement: Supplementary file 3 [file Table3.xlsx]

## Sheet: result.DMVSN
Pathway_ID	KEGG_Level_1	KEGG_Level_2	Pathway_Name	IDs	S	TS	B	TB	Rich.Factor	P.value	Sig.Sign.P	Q.value	Sig.Sign.Q
rno00340	Metabolism	Amino acid metabolism	Histidine metabolism	A0A0G3F9V8, A0A0G2JSI1	2	24	29	9326	0.069	0.00246996	**	0.11878	ns
rno00500	Metabolism	Carbohydrate metabolism	Starch and sucrose metabolism	A0A9K3Y8H8, Q6P7A9	2	24	31	9326	0.0645	0.00282003	**	0.11878	ns
rno00052	Metabolism	Carbohydrate metabolism	Galactose metabolism	A0A9K3Y8H8, Q6P7A9	2	24	36	9326	0.0556	0.00379084	**	0.11878	ns
rno04512	Environmental Information Processing	Signaling molecules and interaction	ECM-receptor interaction	F1MAA7, A0A8I5ZQ25	2	24	72	9326	0.0278	0.0145377	*	0.341635	ns
rno05222	Human Diseases	Cancer: specific types	Small cell lung cancer	F1MAA7, A0A8I5ZQ25	2	24	103	9326	0.0194	0.0284687	*	0.367582	ns
rno05146	Human Diseases	Infectious disease: parasitic	Amoebiasis	F1MAA7, A0A8I5ZQ25	2	24	109	9326	0.0183	0.0316031	*	0.367582	ns
rno05132	Human Diseases	Infectious disease: bacterial	Salmonella infection	A0A0G2JZ38, A0A8I5ZLZ9, D3Z8L7	3	24	289	9326	0.0104	0.0368518	*	0.367582	ns
rno05145	Human Diseases	Infectious disease: parasitic	Toxoplasmosis	F1MAA7, A0A8I5ZQ25	2	24	139	9326	0.0144	0.0491556	*	0.367582	ns
rno05020	Human Diseases	Neurodegenerative disease	Prion disease	A9UMV7, F1MAA7, A6HIT6	3	24	335	9326	0.009	0.0532298	ns	0.367582	ns
rno04142	Cellular Processes	Transport and catabolism	Lysosome	Q6P7A9, A6HY44	2	24	154	9326	0.013	0.0589958	ns	0.367582	ns
rno04140	Cellular Processes	Transport and catabolism	Autophagy - animal	D3Z8L7, A6HY44	2	24	159	9326	0.0126	0.0624182	ns	0.367582	ns
rno03430	Genetic Information Processing	Replication and repair	Mismatch repair	A0A0G2K747	1	24	27	9326	0.037	0.0672985	ns	0.367582	ns
rno04210	Cellular Processes	Cell growth and death	Apoptosis	P97571, A6HY44	2	24	170	9326	0.0118	0.0701821	ns	0.367582	ns
rno03060	Genetic Information Processing	Folding, sorting and degradation	Protein export	B2RZD1	1	24	29	9326	0.0345	0.072107	ns	0.367582	ns
rno01240	Metabolism	Global and overview maps	Biosynthesis of cofactors	A0A8I5ZTN5, A0A9K3Y8H8	2	24	182	9326	0.011	0.0789984	ns	0.367582	ns
rno00410	Metabolism	Metabolism of other amino acids	beta-Alanine metabolism	A0A0G2JSI1	1	24	34	9326	0.0294	0.0840245	ns	0.367582	ns
rno04141	Genetic Information Processing	Folding, sorting and degradation	Protein processing in endoplasmic reticulum	P97571, B2RZD1	2	24	193	9326	0.0104	0.0873745	ns	0.367582	ns
rno03440	Genetic Information Processing	Replication and repair	Homologous recombination	A0A0G2K747	1	24	38	9326	0.0263	0.0934528	ns	0.367582	ns
rno00250	Metabolism	Amino acid metabolism	Alanine, aspartate and glutamate metabolism	A0A8I5ZTN5	1	24	41	9326	0.0244	0.100463	ns	0.367582	ns
rno03030	Genetic Information Processing	Replication and repair	DNA replication	A0A0G2K747	1	24	41	9326	0.0244	0.100463	ns	0.367582	ns
rno04510	Cellular Processes	Cellular community - eukaryotes	Focal adhesion	F1MAA7, A0A8I5ZQ25	2	24	210	9326	0.0095	0.100825	ns	0.367582	ns
rno04218	Cellular Processes	Cell growth and death	Cellular senescence	P97571, D3Z8L7	2	24	211	9326	0.0095	0.101634	ns	0.367582	ns
rno01250	Metabolism	Global and overview maps	Biosynthesis of nucleotide sugars	A0A9K3Y8H8	1	24	43	9326	0.0233	0.105107	ns	0.367582	ns
rno04614	Organismal Systems	Endocrine system	Renin-angiotensin system	A0A0G2JSY3	1	24	43	9326	0.0233	0.105107	ns	0.367582	ns
rno00053	Metabolism	Carbohydrate metabolism	Ascorbate and aldarate metabolism	A0A0G2JSI1	1	24	46	9326	0.0217	0.112031	ns	0.367582	ns
rno05010	Human Diseases	Neurodegenerative disease	Alzheimer disease	A9UMV7, P97571, A6HIT6	3	24	464	9326	0.0065	0.114436	ns	0.367582	ns
rno00040	Metabolism	Carbohydrate metabolism	Pentose and glucuronate interconversions	A0A9K3Y8H8	1	24	50	9326	0.02	0.121183	ns	0.367582	ns
rno00620	Metabolism	Carbohydrate metabolism	Pyruvate metabolism	A0A0G2JSI1	1	24	51	9326	0.0196	0.123457	ns	0.367582	ns
rno00380	Metabolism	Amino acid metabolism	Tryptophan metabolism	A0A0G2JSI1	1	24	54	9326	0.0185	0.130244	ns	0.367582	ns
rno05143	Human Diseases	Infectious disease: parasitic	African trypanosomiasis	A0A9K3Y8D0	1	24	55	9326	0.0182	0.132496	ns	0.367582	ns
rno00310	Metabolism	Amino acid metabolism	Lysine degradation	A0A0G2JSI1	1	24	55	9326	0.0182	0.132496	ns	0.367582	ns
rno00330	Metabolism	Amino acid metabolism	Arginine and proline metabolism	A0A0G2JSI1	1	24	56	9326	0.0179	0.134741	ns	0.367582	ns
rno00071	Metabolism	Lipid metabolism	Fatty acid degradation	A0A0G2JSI1	1	24	58	9326	0.0172	0.139216	ns	0.367582	ns
rno00520	Metabolism	Carbohydrate metabolism	Amino sugar and nucleotide sugar metabolism	A0A9K3Y8H8	1	24	59	9326	0.0169	0.141445	ns	0.367582	ns
rno04810	Cellular Processes	Cell motility	Regulation of actin cytoskeleton	A0A8I5ZLZ9, D3Z8L7	2	24	258	9326	0.0078	0.141558	ns	0.367582	ns
rno05415	Human Diseases	Cardiovascular disease	Diabetic cardiomyopathy	A9UMV7, A6HY44	2	24	259	9326	0.0077	0.142443	ns	0.367582	ns
rno04978	Organismal Systems	Digestive system	Mineral absorption	B6ID08	1	24	61	9326	0.0164	0.145887	ns	0.367582	ns
rno03050	Genetic Information Processing	Folding, sorting and degradation	Proteasome	A6HIT6	1	24	64	9326	0.0156	0.152508	ns	0.367582	ns
rno00280	Metabolism	Amino acid metabolism	Valine, leucine and isoleucine degradation	A0A0G2JSI1	1	24	64	9326	0.0156	0.152508	ns	0.367582	ns
rno01100	Metabolism	Global and overview maps	Metabolic pathways	A9UMV7, A0A0G3F9V8, A0A8I5ZTN5, A0A9K3Y8H8, A0A0G2JSI1, B6DYQ2, Q6P7A9	7	24	1778	9326	0.0039	0.157386	ns	0.369857	ns
rno05208	Human Diseases	Cancer: overview	Chemical carcinogenesis - reactive oxygen species	A9UMV7, B6DYQ2	2	24	283	9326	0.0071	0.164035	ns	0.372206	ns
rno00561	Metabolism	Lipid metabolism	Glycerolipid metabolism	A0A0G2JSI1	1	24	71	9326	0.0141	0.167766	ns	0.372206	ns
rno05022	Human Diseases	Neurodegenerative disease	Pathways of neurodegeneration - multiple diseases	A9UMV7, P97571, A6HIT6	3	24	558	9326	0.0054	0.170628	ns	0.372206	ns
rno05144	Human Diseases	Infectious disease: parasitic	Malaria	A0A9K3Y8D0	1	24	74	9326	0.0135	0.174224	ns	0.372206	ns
rno04923	Organismal Systems	Endocrine system	Regulation of lipolysis in adipocytes	F7FMV4	1	24	77	9326	0.013	0.180635	ns	0.377325	ns
rno04137	Cellular Processes	Transport and catabolism	Mitophagy - animal	D3Z8L7	1	24	80	9326	0.0125	0.186997	ns	0.382125	ns
rno00010	Metabolism	Carbohydrate metabolism	Glycolysis / Gluconeogenesis	A0A0G2JSI1	1	24	82	9326	0.0122	0.191213	ns	0.382425	ns
rno00480	Metabolism	Metabolism of other amino acids	Glutathione metabolism	B6DYQ2	1	24	85	9326	0.0118	0.197496	ns	0.386764	ns
rno05200	Human Diseases	Cancer: overview	Pathways in cancer	F1MAA7, A0A8I5ZQ25, B6DYQ2	3	24	611	9326	0.0049	0.205457	ns	0.391172	ns
rno01232	Metabolism	Global and overview maps	Nucleotide metabolism	A0A8I5ZTN5	1	24	92	9326	0.0109	0.211977	ns	0.391172	ns
rno05012	Human Diseases	Neurodegenerative disease	Parkinson disease	A9UMV7, A6HIT6	2	24	341	9326	0.0059	0.218348	ns	0.391172	ns
rno00980	Metabolism	Xenobiotics biodegradation and metabolism	Metabolism of xenobiotics by cytochrome P450	B6DYQ2	1	24	98	9326	0.0102	0.22419	ns	0.391172	ns
rno00982	Metabolism	Xenobiotics biodegradation and metabolism	Drug metabolism - cytochrome P450	B6DYQ2	1	24	98	9326	0.0102	0.22419	ns	0.391172	ns
rno03320	Organismal Systems	Endocrine system	PPAR signaling pathway	F7FMV4	1	24	99	9326	0.0101	0.226208	ns	0.391172	ns
rno05016	Human Diseases	Neurodegenerative disease	Huntington disease	A9UMV7, A6HIT6	2	24	352	9326	0.0057	0.228877	ns	0.391172	ns
rno04260	Organismal Systems	Circulatory system	Cardiac muscle contraction	A9UMV7	1	24	103	9326	0.0097	0.234228	ns	0.393169	ns
rno01524	Human Diseases	Drug resistance: antineoplastic	Platinum drug resistance	B6DYQ2	1	24	108	9326	0.0093	0.244142	ns	0.396304	ns
rno05165	Human Diseases	Infectious disease: viral	Human papillomavirus infection	F1MAA7, A0A8I5ZQ25	2	24	373	9326	0.0054	0.249096	ns	0.396304	ns
rno05204	Human Diseases	Cancer: overview	Chemical carcinogenesis - DNA adducts	B6DYQ2	1	24	111	9326	0.009	0.250031	ns	0.396304	ns
rno04151	Environmental Information Processing	Signal transduction	PI3K-Akt signaling pathway	F1MAA7, A0A8I5ZQ25	2	24	377	9326	0.0053	0.25296	ns	0.396304	ns
rno05322	Human Diseases	Immune disease	Systemic lupus erythematosus	A0A8I6A289	1	24	122	9326	0.0082	0.271251	ns	0.411251	ns
rno04922	Organismal Systems	Endocrine system	Glucagon signaling pathway	A0A096MJF7	1	24	122	9326	0.0082	0.271251	ns	0.411251	ns
rno04625	Organismal Systems	Immune system	C-type lectin receptor signaling pathway	D3Z8L7	1	24	128	9326	0.0078	0.282581	ns	0.417791	ns
rno00983	Metabolism	Xenobiotics biodegradation and metabolism	Drug metabolism - other enzymes	B6DYQ2	1	24	129	9326	0.0078	0.284453	ns	0.417791	ns
rno05014	Human Diseases	Neurodegenerative disease	Amyotrophic lateral sclerosis	A9UMV7, A6HIT6	2	24	422	9326	0.0047	0.296537	ns	0.428564	ns
rno00230	Metabolism	Nucleotide metabolism	Purine metabolism	A0A8I5ZTN5	1	24	141	9326	0.0071	0.306554	ns	0.428564	ns
rno04071	Environmental Information Processing	Signal transduction	Sphingolipid signaling pathway	A6HY44	1	24	146	9326	0.0068	0.315569	ns	0.428564	ns
rno04371	Environmental Information Processing	Signal transduction	Apelin signaling pathway	D3Z8L7	1	24	148	9326	0.0068	0.319143	ns	0.428564	ns
rno04910	Organismal Systems	Endocrine system	Insulin signaling pathway	A0A096MJF7	1	24	148	9326	0.0068	0.319143	ns	0.428564	ns
rno03040	Genetic Information Processing	Transcription	Spliceosome	A0A0G2JXW4	1	24	148	9326	0.0068	0.319143	ns	0.428564	ns
rno04936	Human Diseases	Endocrine and metabolic disease	Alcoholic liver disease	A0A0G2JSI1	1	24	156	9326	0.0064	0.333262	ns	0.44122	ns
rno04072	Environmental Information Processing	Signal transduction	Phospholipase D signaling pathway	D3Z8L7	1	24	163	9326	0.0061	0.345386	ns	0.446413	ns
rno04915	Organismal Systems	Endocrine system	Estrogen signaling pathway	A6HY44	1	24	166	9326	0.006	0.350516	ns	0.446413	ns
rno05017	Human Diseases	Neurodegenerative disease	Spinocerebellar ataxia	A6HIT6	1	24	167	9326	0.006	0.352218	ns	0.446413	ns
rno04217	Cellular Processes	Cell growth and death	Necroptosis	P97571	1	24	172	9326	0.0058	0.360663	ns	0.446413	ns
rno00190	Metabolism	Energy metabolism	Oxidative phosphorylation	A9UMV7	1	24	173	9326	0.0058	0.362339	ns	0.446413	ns
rno05034	Human Diseases	Substance dependence	Alcoholism	A0A8I6A289	1	24	175	9326	0.0057	0.365679	ns	0.446413	ns
rno04613	Organismal Systems	Immune system	Neutrophil extracellular trap formation	A0A8I6A289	1	24	179	9326	0.0056	0.372308	ns	0.448679	ns
rno05418	Human Diseases	Cardiovascular disease	Fluid shear stress and atherosclerosis	B6DYQ2	1	24	187	9326	0.0053	0.385368	ns	0.456596	ns
rno04360	Organismal Systems	Development and regeneration	Axon guidance	D3Z8L7	1	24	189	9326	0.0053	0.388592	ns	0.456596	ns
rno05225	Human Diseases	Cancer: specific types	Hepatocellular carcinoma	B6DYQ2	1	24	194	9326	0.0052	0.396582	ns	0.460231	ns
rno04932	Human Diseases	Endocrine and metabolic disease	Non-alcoholic fatty liver disease	A9UMV7	1	24	202	9326	0.005	0.409157	ns	0.469034	ns
rno05152	Human Diseases	Infectious disease: bacterial	Tuberculosis	A6HY44	1	24	213	9326	0.0047	0.426039	ns	0.482502	ns
rno04145	Cellular Processes	Transport and catabolism	Phagosome	B2RZD1	1	24	218	9326	0.0046	0.433559	ns	0.484405	ns
rno05202	Human Diseases	Cancer: overview	Transcriptional misregulation in cancer	A0A8I6A289	1	24	221	9326	0.0045	0.438026	ns	0.484405	ns
rno05205	Human Diseases	Cancer: overview	Proteoglycans in cancer	D3Z8L7	1	24	231	9326	0.0043	0.452672	ns	0.494781	ns
rno04015	Environmental Information Processing	Signal transduction	Rap1 signaling pathway	D3Z8L7	1	24	254	9326	0.0039	0.484982	ns	0.524003	ns
rno04024	Environmental Information Processing	Signal transduction	cAMP signaling pathway	D3Z8L7	1	24	268	9326	0.0037	0.503745	ns	0.527978	ns
rno04014	Environmental Information Processing	Signal transduction	Ras signaling pathway	D3Z8L7	1	24	271	9326	0.0037	0.50768	ns	0.527978	ns
rno05207	Human Diseases	Cancer: overview	Chemical carcinogenesis - receptor activation	B6DYQ2	1	24	272	9326	0.0037	0.508985	ns	0.527978	ns
rno04714	Organismal Systems	Environmental adaptation	Thermogenesis	A9UMV7	1	24	276	9326	0.0036	0.514171	ns	0.527978	ns
rno05169	Human Diseases	Infectious disease: viral	Epstein-Barr virus infection	A6HIT6	1	24	278	9326	0.0036	0.516745	ns	0.527978	ns
rno04020	Environmental Information Processing	Signal transduction	Calcium signaling pathway	A0A096MJF7	1	24	303	9326	0.0033	0.547831	ns	0.553722	ns
rno04010	Environmental Information Processing	Signal transduction	MAPK signaling pathway	D3Z8L7	1	24	357	9326	0.0028	0.60857	ns	0.60857	ns
